# Supplementary material for: 1,1,2,2-Tetra­kis(1,3-benzoxazol-2-yl)ethene
Source: Acta Crystallogr Sect E Struct Rep Online. 2011 Jul 13;67(Pt 8):o2014. doi: 10.1107/S1600536811026924 (PMC3213467; doi:10.1107/S1600536811026924)
Supplement: Supplementary file 2 [file e-67-o2014-Isup2.hkl]

# 
# h,k,l, Fc-squared, Fo-squared, sigma(Fo-squared) and status flag 
# 
data_I
_shelx_title ' xx in P2(1)/c' 
_shelx_refln_list_code          4 
_shelx_F_calc_maximum      134.62 
_exptl_crystal_F_000       512.00 
_reflns_d_resolution_high  0.7502 
 
loop_ 
 _symmetry_equiv_pos_as_xyz 
 'x, y, z' 
 '-x, y+1/2, -z+1/2' 
 '-x, -y, -z' 
 'x, -y-1/2, z-1/2' 
 
_cell_length_a     9.2697 
_cell_length_b    16.1943 
_cell_length_c     8.0332 
_cell_angle_alpha  90.000 
_cell_angle_beta  104.395 
_cell_angle_gamma  90.000 
 
_shelx_F_squared_multiplier     1.000 
 
loop_ 
 _refln_index_h 
 _refln_index_k 
 _refln_index_l 
 _refln_F_squared_calc 
 _refln_F_squared_meas 
 _refln_F_squared_sigma 
 _refln_observed_status 
   1   0   0     6352.43     4457.35    302.70 o 
   2   0   0      192.74      191.17      4.27 o 
   4   0   0       26.20       44.07      1.28 o 
   5   0   0      187.91      213.71      3.87 o 
   6   0   0      826.88      844.55     12.42 o 
   7   0   0     1485.36     1599.58     22.56 o 
   8   0   0      246.55      228.03      6.04 o 
   9   0   0      491.38      498.32     16.20 o 
  10   0   0      231.61      259.00     10.61 o 
   1   1   0      209.56      204.25      2.10 o 
   2   1   0     1095.34     1258.97     11.93 o 
   3   1   0      906.73      957.16      9.86 o 
   4   1   0      325.57      415.93      4.49 o 
   5   1   0     1263.05     1355.74     13.29 o 
   6   1   0      138.51      132.53      2.07 o 
   7   1   0       14.82       16.71      0.83 o 
   8   1   0       29.15       28.59      1.21 o 
   9   1   0       55.77       51.73      2.11 o 
  10   1   0        7.34       10.24      1.75 o 
  11   1   0      164.28      153.22      8.10 o 
   0   2   0     1810.61     1906.94     43.13 o 
   1   2   0     6481.37     6633.77     76.37 o 
   2   2   0      947.82     1040.62     10.29 o 
   3   2   0        5.24       11.99      0.44 o 
   4   2   0       61.43       68.39      1.17 o 
   5   2   0       61.54       68.68      1.74 o 
   6   2   0        2.96        2.72      0.42 o 
   7   2   0      467.34      474.68      6.17 o 
   8   2   0      182.14      201.85      3.45 o 
   9   2   0        1.31        3.61      0.75 o 
  10   2   0       52.82       56.65      4.59 o 
  11   2   0        3.64        0.19      1.64 o 
   1   3   0      687.13      668.30      7.25 o 
   2   3   0       27.27       30.82      0.69 o 
   3   3   0      117.08       95.39      1.33 o 
   4   3   0        4.61        2.86      0.55 o 
   5   3   0      404.95      414.04      4.63 o 
   6   3   0       31.81       20.60      0.78 o 
   7   3   0        2.66        1.71      0.47 o 
   8   3   0      363.46      326.14      4.84 o 
   9   3   0      173.57      152.18      5.06 o 
  10   3   0        0.74        1.33      0.84 o 
  11   3   0      105.61      120.20      7.23 o 
   0   4   0      855.53      864.74     11.73 o 
   1   4   0      676.59      734.58      7.78 o 
   2   4   0      444.10      531.94      7.04 o 
   3   4   0        5.09        7.05      0.41 o 
   4   4   0       29.93       28.46      0.87 o 
   5   4   0      562.07      550.11      6.63 o 
   6   4   0       35.73       32.96      1.48 o 
   7   4   0        8.76        7.64      0.74 o 
   8   4   0       22.96       22.51      1.52 o 
   9   4   0      129.03      128.59      5.62 o 
  10   4   0       12.48       23.69      2.20 o 
  11   4   0       73.76       91.73      6.29 o 
   1   5   0       16.76        2.95      0.25 o 
   2   5   0     1019.40     1036.20     12.37 o 
   3   5   0      192.49      209.20      2.81 o 
   4   5   0      293.82      313.09      4.33 o 
   5   5   0       81.70       87.24      2.00 o 
   6   5   0       10.63        6.52      0.63 o 
   7   5   0      395.95      380.39      5.97 o 
   8   5   0      159.50      152.73      3.86 o 
   9   5   0      377.53      374.16      7.34 o 
  10   5   0      107.08       98.46      5.76 o 
  11   5   0        3.38        6.59      1.43 o 
   0   6   0      108.12       93.57      4.71 o 
   1   6   0     2477.50     2590.58     26.38 o 
   2   6   0       44.83       31.15      1.13 o 
   3   6   0      336.22      312.71      4.14 o 
   4   6   0      977.41      955.82     10.65 o 
   5   6   0       31.07       30.63      1.46 o 
   6   6   0      169.07      167.90      4.17 o 
   7   6   0      448.20      408.73      6.87 o 
   8   6   0       12.75       13.65      1.33 o 
   9   6   0        2.11        3.49      0.96 o 
  10   6   0        0.04        0.96      2.36 o 
  11   6   0       30.27       36.85      2.92 o 
   1   7   0      431.60      439.05      5.03 o 
   2   7   0       25.80       25.53      0.65 o 
   3   7   0     1050.98     1190.36     14.47 o 
   4   7   0      354.37      446.28      6.25 o 
   5   7   0      470.70      491.38      7.01 o 
   6   7   0      381.33      365.74      5.74 o 
   7   7   0       50.79       46.22      2.00 o 
   8   7   0        6.65        6.41      1.06 o 
   9   7   0       60.69       60.06      3.33 o 
  10   7   0       35.61       34.44      2.68 o 
  11   7   0      111.91      127.18      6.73 o 
   0   8   0        7.70        2.87      0.49 o 
   1   8   0       64.61       71.07      1.29 o 
   2   8   0     1441.75     1709.92     17.92 o 
   3   8   0       33.05       30.68      1.12 o 
   4   8   0       15.08       14.96      1.58 o 
   5   8   0       11.39        6.24      0.73 o 
   6   8   0      171.93      180.04      3.56 o 
   7   8   0      462.55      431.70      8.39 o 
   8   8   0      277.17      264.66      5.80 o 
   9   8   0      193.49      188.54      4.88 o 
  10   8   0        0.19        2.63      1.32 o 
   1   9   0       41.35       39.38      1.55 o 
   2   9   0      481.39      536.93      6.21 o 
   3   9   0      162.11      162.81      3.15 o 
   4   9   0      177.23      167.11      4.90 o 
   5   9   0       88.90       82.65      1.95 o 
   6   9   0       75.85       67.37      2.06 o 
   7   9   0       63.95       56.26      2.30 o 
   8   9   0        2.01        1.58      0.75 o 
   9   9   0       13.28       14.42      1.55 o 
  10   9   0      130.58      133.89      4.22 o 
   0  10   0      764.72      922.46     15.83 o 
   1  10   0      188.15      202.63      3.54 o 
   2  10   0       63.35       65.49      2.23 o 
   3  10   0        1.56        3.44      0.57 o 
   4  10   0       41.01       37.11      1.38 o 
   5  10   0       49.92       46.65      1.60 o 
   6  10   0      722.80      679.71      9.67 o 
   7  10   0       76.71       72.29      2.67 o 
   8  10   0       14.69       14.06      1.49 o 
   9  10   0       53.41       41.68      2.62 o 
  10  10   0       10.01        8.33      1.73 o 
   1  11   0      407.73      406.70      6.27 o 
   2  11   0       35.75       34.53      1.26 o 
   3  11   0        7.41        9.15      0.82 o 
   4  11   0       26.78       26.70      1.27 o 
   5  11   0       14.57       14.06      1.06 o 
   6  11   0      759.83      699.36      9.99 o 
   7  11   0        0.10        0.62      0.63 o 
   8  11   0      193.23      190.33      4.94 o 
   9  11   0        2.52        1.82      0.88 o 
  10  11   0       20.38       15.14      3.03 o 
   0  12   0       30.55       18.38      1.21 o 
   1  12   0       69.22       78.88      2.53 o 
   2  12   0      408.09      395.65     10.00 o 
   3  12   0      770.98      744.28     10.04 o 
   4  12   0      524.41      533.45      7.76 o 
   5  12   0      215.80      208.52      4.05 o 
   6  12   0       31.68       26.62      1.38 o 
   7  12   0        2.88        3.93      0.92 o 
   8  12   0       17.69       18.56      1.75 o 
   9  12   0        5.59       11.57      1.54 o 
   1  13   0       15.01       17.54      1.19 o 
   2  13   0       36.08       40.25      1.68 o 
   3  13   0       28.77       26.50      1.28 o 
   4  13   0       15.78       13.54      1.34 o 
   5  13   0       23.70       18.86      1.26 o 
   6  13   0       35.84       39.49      1.66 o 
   7  13   0      189.69      191.13      4.96 o 
   8  13   0        3.81        5.42      1.16 o 
   9  13   0       19.51       20.95      3.61 o 
   0  14   0      867.00      945.67     25.36 o 
   1  14   0      312.07      283.29     13.11 o 
   2  14   0       67.24       66.11      2.37 o 
   3  14   0      384.17      338.58      6.59 o 
   4  14   0      227.57      214.60      4.19 o 
   5  14   0       18.58       14.59      1.20 o 
   6  14   0       56.72       53.42      2.42 o 
   7  14   0      105.69       99.00      3.48 o 
   8  14   0        1.08        3.27      1.00 o 
   1  15   0       64.68       64.08      3.05 o 
   2  15   0      466.13      443.18      7.81 o 
   3  15   0      413.45      380.74      7.06 o 
   4  15   0      119.88      116.34      3.33 o 
   5  15   0       17.43       13.71      1.20 o 
   6  15   0       22.92       27.20      2.56 o 
   7  15   0       66.53       80.45      5.56 o 
   8  15   0        8.37       18.48      2.54 o 
   0  16   0      327.03      330.29     11.75 o 
   1  16   0       10.08       11.00      1.64 o 
   2  16   0      408.57      400.28      7.40 o 
   3  16   0      154.93      154.88      3.96 o 
   4  16   0        0.28        4.36      0.85 o 
   5  16   0       30.81       25.67      1.79 o 
   6  16   0       13.73       13.45      1.80 o 
   7  16   0       13.42       19.56      1.93 o 
   1  17   0        4.47        6.35      1.36 o 
   2  17   0        5.26        5.88      1.31 o 
   3  17   0       36.84       39.24      2.86 o 
   4  17   0       58.33       60.82      2.49 o 
   5  17   0       14.95       16.27      1.65 o 
   6  17   0       12.74        8.23      2.37 o 
   0  18   0       56.45       60.72      4.63 o 
   1  18   0       15.69       20.43      2.21 o 
   2  18   0        4.12        4.14      1.26 o 
   3  18   0        0.74        1.34      0.96 o 
   4  18   0       80.13       75.45      5.09 o 
   5  18   0        9.61       10.45      1.76 o 
   6  18   0        2.57        3.47      1.49 o 
   1  19   0        6.30       10.10      1.75 o 
   2  19   0      103.95      101.77      4.45 o 
   3  19   0      256.80      264.66      7.76 o 
   4  19   0       22.52       23.62      2.49 o 
   5  19   0        6.02       11.50      2.37 o 
   0  20   0        0.75        2.04      1.56 o 
   1  20   0       94.08      108.48      4.73 o 
   2  20   0       71.45       67.60      3.71 o 
   3  20   0       91.31      100.10      6.19 o 
   4  20   0       66.36       94.03      5.92 o 
 -11   1   1        0.01       -0.93      1.58 o 
 -10   1   1       35.11       29.17      2.64 o 
  -9   1   1      161.35      142.59      3.07 o 
  -8   1   1        2.46        4.07      0.57 o 
  -7   1   1      501.22      510.43      5.92 o 
  -6   1   1     1119.75     1135.58     11.55 o 
  -5   1   1      310.93      281.19      3.43 o 
  -4   1   1       61.80       34.58      0.82 o 
  -3   1   1      574.60      473.61      4.91 o 
  -2   1   1      174.84      166.67      2.78 o 
  -1   1   1     1292.00     1250.82     20.12 o 
   0   1   1     2235.31     2193.26     71.67 o 
   1   1   1     1056.35     1191.68     15.49 o 
   2   1   1     3725.34     3805.78     35.42 o 
   3   1   1     1994.28     2218.15     22.87 o 
   4   1   1      355.91      325.84      3.65 o 
   5   1   1      135.88      146.03      2.07 o 
   6   1   1       87.28       99.15      1.71 o 
   7   1   1      276.94      269.48      5.65 o 
   8   1   1        4.36        5.49      0.90 o 
   9   1   1        3.71        6.17      1.35 o 
  10   1   1      205.90      206.19      6.55 o 
  11   1   1        0.34        2.76      2.01 o 
 -11   2   1      118.56      123.52      7.23 o 
 -10   2   1      246.36      241.04      5.50 o 
  -9   2   1       15.15       17.37      1.14 o 
  -8   2   1      417.72      382.55      5.46 o 
  -7   2   1       60.35       56.73      1.43 o 
  -6   2   1      181.92      176.69      2.57 o 
  -5   2   1      910.00      968.76      9.82 o 
  -4   2   1       35.12       48.18      1.12 o 
  -3   2   1     1339.19     1425.48     15.13 o 
  -2   2   1       84.16       57.46      1.35 o 
  -1   2   1     6574.54     6548.92     74.14 o 
   0   2   1     1178.14     1317.44     17.17 o 
   1   2   1    18123.38    18395.12    217.77 o 
   2   2   1    12472.33    12499.19    161.54 o 
   3   2   1      798.51      812.79      8.03 o 
   4   2   1     1282.58     1490.86     14.41 o 
   5   2   1       56.70       57.85      1.16 o 
   6   2   1       64.09       69.41      1.39 o 
   7   2   1        1.94        3.12      0.59 o 
   8   2   1      483.99      470.72      8.30 o 
   9   2   1       64.26       75.67      2.61 o 
  10   2   1       44.86       41.18      4.36 o 
  11   2   1       56.28       62.26      5.27 o 
 -12   3   1        2.89        2.30      2.18 o 
 -11   3   1        5.36        9.82      2.51 o 
 -10   3   1       40.45       35.42      2.06 o 
  -9   3   1      148.04      152.69      3.47 o 
  -8   3   1      569.64      535.63      7.11 o 
  -7   3   1      322.44      300.66      7.23 o 
  -6   3   1       22.20       17.64      0.90 o 
  -5   3   1      278.69      275.88      3.80 o 
  -4   3   1     1124.79     1229.18     13.36 o 
  -3   3   1       98.00       89.02      1.73 o 
  -2   3   1        1.58       -0.25      0.26 o 
  -1   3   1     1407.90     1584.67     17.87 o 
   0   3   1     1012.52      905.84     10.59 o 
   1   3   1     8453.93     8988.98    102.87 o 
   2   3   1     6836.28     7091.06     71.68 o 
   3   3   1     2590.41     2677.51     27.22 o 
   4   3   1       71.55       50.27      0.98 o 
   5   3   1      172.82      175.84      2.38 o 
   6   3   1        3.91        4.20      0.56 o 
   7   3   1      305.22      278.70      5.42 o 
   8   3   1       38.03       36.87      1.75 o 
   9   3   1       81.54       77.30      3.48 o 
  10   3   1       62.33       64.88      5.07 o 
  11   3   1        3.75        7.35      2.39 o 
 -11   4   1        0.70        0.81      0.98 o 
 -10   4   1       48.29       50.04      2.30 o 
  -9   4   1       91.46       90.18      2.62 o 
  -8   4   1      176.83      158.99      3.77 o 
  -7   4   1      513.98      528.24      6.85 o 
  -6   4   1      203.65      239.48      3.60 o 
  -5   4   1        6.74        9.20      0.63 o 
  -4   4   1        2.76        8.50      0.54 o 
  -3   4   1      171.58      201.29      2.81 o 
  -2   4   1     1200.30     1212.42     13.94 o 
  -1   4   1       25.34        6.40      0.34 o 
   0   4   1     5088.12     5323.99     53.74 o 
   1   4   1     5313.00     5775.07     99.65 o 
   2   4   1      120.03      129.70      1.75 o 
   3   4   1      350.37      322.85      3.54 o 
   4   4   1      550.05      568.21      5.97 o 
   5   4   1       24.48       25.00      0.79 o 
   6   4   1      343.88      310.84      4.89 o 
   7   4   1       72.50       70.17      3.08 o 
   8   4   1       56.89       47.88      2.43 o 
   9   4   1       36.35       29.71      3.43 o 
  10   4   1        5.84        7.22      1.55 o 
  11   4   1       35.62       42.36      4.90 o 
 -11   5   1       67.11       69.83      3.52 o 
 -10   5   1        1.23        0.38      0.61 o 
  -9   5   1       24.01       21.98      1.47 o 
  -8   5   1       63.67       53.88      1.92 o 
  -7   5   1      390.01      381.61      6.03 o 
  -6   5   1        1.40        0.86      0.39 o 
  -5   5   1       91.81       78.89      1.65 o 
  -4   5   1      170.98      203.88      3.38 o 
  -3   5   1      797.87      914.30      9.88 o 
  -2   5   1      255.96      239.18      3.29 o 
  -1   5   1      132.93      108.67      1.54 o 
   0   5   1       60.58       43.09      0.85 o 
   1   5   1     1185.60     1289.06     15.15 o 
   2   5   1       12.78        8.67      0.54 o 
   3   5   1      247.38      289.26      4.13 o 
   4   5   1       97.49      118.27      1.69 o 
   5   5   1       98.14       96.08      2.89 o 
   6   5   1      278.74      272.73      4.80 o 
   7   5   1        0.02        0.70      0.54 o 
   8   5   1        1.62        2.47      0.77 o 
   9   5   1      110.44       98.52      7.18 o 
  10   5   1      124.73      140.43      5.02 o 
 -11   6   1      114.55      114.18      3.87 o 
 -10   6   1       17.36       17.87      1.65 o 
  -9   6   1      140.93      120.01      3.13 o 
  -8   6   1        3.12        1.86      0.77 o 
  -7   6   1       15.11       11.93      1.05 o 
  -6   6   1      377.67      384.97      6.56 o 
  -5   6   1      592.11      572.19      7.91 o 
  -4   6   1      375.83      373.82      4.27 o 
  -3   6   1      131.88      165.18      2.36 o 
  -2   6   1      762.34      890.50     10.55 o 
  -1   6   1      153.76      197.75      2.51 o 
   0   6   1      161.57      154.90      2.12 o 
   1   6   1      408.14      441.22      5.75 o 
   2   6   1      322.50      344.11      4.73 o 
   3   6   1     1652.45     1799.81     21.17 o 
   4   6   1        0.04        0.56      0.33 o 
   5   6   1       74.92       73.66      1.71 o 
   6   6   1       87.44       83.00      4.76 o 
   7   6   1      486.50      456.76      8.02 o 
   8   6   1       10.73        9.81      1.17 o 
   9   6   1       15.77       14.93      1.79 o 
  10   6   1       13.26       11.50      1.78 o 
  11   6   1        0.00        2.85      1.47 o 
 -11   7   1        1.35        0.85      0.90 o 
 -10   7   1        7.66       10.22      1.40 o 
  -9   7   1       43.05       32.59      2.06 o 
  -8   7   1      316.39      304.53      5.45 o 
  -7   7   1      268.41      260.96      4.72 o 
  -6   7   1      378.10      358.55      6.93 o 
  -5   7   1       17.06       21.06      1.47 o 
  -4   7   1       32.35       28.72      0.93 o 
  -3   7   1      123.39      103.24      2.05 o 
  -2   7   1       89.95       75.84      1.67 o 
  -1   7   1      487.46      555.41      6.19 o 
   0   7   1       22.03       33.33      0.83 o 
   1   7   1      267.14      216.05      2.81 o 
   2   7   1       28.57       23.78      0.91 o 
   3   7   1      277.81      285.69      4.24 o 
   4   7   1       12.02        7.73      0.67 o 
   5   7   1       32.32       23.49      1.13 o 
   6   7   1      267.74      245.82      4.99 o 
   7   7   1      101.27       96.65      2.92 o 
   8   7   1       30.30       26.12      1.72 o 
   9   7   1        3.03        2.85      1.05 o 
  10   7   1       38.92       38.09      2.86 o 
 -11   8   1       30.77       31.64      2.76 o 
 -10   8   1        5.33        8.06      1.29 o 
  -9   8   1       13.54       16.50      1.79 o 
  -8   8   1       22.19       18.36      1.37 o 
  -7   8   1       87.23       86.36      2.46 o 
  -6   8   1      121.87      103.31      2.59 o 
  -5   8   1       88.37       90.47      2.26 o 
  -4   8   1        3.60        1.26      0.49 o 
  -3   8   1      105.88      123.72      3.13 o 
  -2   8   1      678.05      708.28      8.71 o 
  -1   8   1      473.32      511.91      5.83 o 
   0   8   1       79.53       90.20      1.53 o 
   1   8   1     1012.71     1062.53     11.39 o 
   2   8   1      318.03      334.44      4.80 o 
   3   8   1       68.58       59.60      1.59 o 
   4   8   1      163.49      163.37      5.69 o 
   5   8   1       10.22       13.91      0.96 o 
   6   8   1      265.11      244.09      5.07 o 
   7   8   1      140.18      143.62      3.76 o 
   8   8   1      181.84      170.04      5.54 o 
   9   8   1      117.83      116.51      4.52 o 
  10   8   1        2.18        8.62      1.61 o 
 -11   9   1       54.79       63.79      5.34 o 
 -10   9   1       10.48       17.66      1.81 o 
  -9   9   1       60.24       50.95      2.59 o 
  -8   9   1      161.40      155.44      3.66 o 
  -7   9   1      164.29      144.50      3.35 o 
  -6   9   1      280.62      279.26      4.94 o 
  -5   9   1      309.33      287.30      4.36 o 
  -4   9   1       99.26      113.44      2.59 o 
  -3   9   1      519.09      592.89     11.35 o 
  -2   9   1       19.68       25.35      0.88 o 
  -1   9   1      598.65      660.49      7.42 o 
   0   9   1      175.74      170.63      2.47 o 
   1   9   1       17.17       19.55      0.99 o 
   2   9   1      386.94      385.74      5.49 o 
   3   9   1      152.26      169.34      3.04 o 
   4   9   1      111.11      102.93      2.29 o 
   5   9   1        0.03        1.61      0.48 o 
   6   9   1      119.86      112.75      3.16 o 
   7   9   1      361.99      347.62      6.86 o 
   8   9   1        0.07        1.28      1.32 o 
   9   9   1       31.93       36.29      4.67 o 
  10   9   1      142.09      117.31      6.33 o 
 -10  10   1      117.06      124.86      4.19 o 
  -9  10   1        0.73        1.40      0.79 o 
  -8  10   1       25.96       23.10      1.59 o 
  -7  10   1      270.49      260.26      4.97 o 
  -6  10   1      495.36      494.42      7.61 o 
  -5  10   1       74.99       68.70      2.00 o 
  -4  10   1        1.41        1.22      0.46 o 
  -3  10   1       29.64       28.88      1.80 o 
  -2  10   1      518.27      568.37      8.54 o 
  -1  10   1      727.22      771.96      9.59 o 
   0  10   1     1136.66     1162.29     12.56 o 
   1  10   1       91.01       92.52      1.68 o 
   2  10   1       67.68       66.09      2.51 o 
   3  10   1      128.76      134.42      3.16 o 
   4  10   1       56.89       51.61      1.61 o 
   5  10   1       38.12       31.85      1.66 o 
   6  10   1      403.96      393.75      8.12 o 
   7  10   1       10.53        9.72      1.25 o 
   8  10   1       15.26       22.64      1.79 o 
   9  10   1        1.23        2.05      1.65 o 
 -10  11   1        8.73       16.18      3.32 o 
  -9  11   1        3.55        7.29      1.25 o 
  -8  11   1        0.13        0.78      0.66 o 
  -7  11   1       55.38       54.50      2.41 o 
  -6  11   1       57.92       54.59      1.99 o 
  -5  11   1      178.62      186.25      3.71 o 
  -4  11   1      110.36      100.70      2.76 o 
  -3  11   1       89.02       83.33      3.09 o 
  -2  11   1        3.14        7.00      0.80 o 
  -1  11   1       39.98       32.20      1.08 o 
   0  11   1       10.10        6.02      0.50 o 
   1  11   1       57.81       54.03      1.54 o 
   2  11   1       28.96       30.51      1.21 o 
   3  11   1      107.74      108.07      4.24 o 
   4  11   1       21.87       17.93      1.10 o 
   5  11   1       18.50       23.63      1.30 o 
   6  11   1      103.60      101.32      3.15 o 
   7  11   1       34.48       28.86      1.94 o 
   8  11   1        1.94        2.16      0.86 o 
   9  11   1       30.08       40.48      3.02 o 
  -9  12   1        0.62        0.72      0.84 o 
  -8  12   1       61.89       54.24      2.56 o 
  -7  12   1       46.73       41.37      1.93 o 
  -6  12   1      217.34      198.51      3.74 o 
  -5  12   1      399.24      391.42      9.37 o 
  -4  12   1      781.77      740.31     11.56 o 
  -3  12   1       53.35       48.97      1.84 o 
  -2  12   1       32.63       28.10      1.39 o 
  -1  12   1       26.14       30.72      1.09 o 
   0  12   1        1.04        1.48      0.45 o 
   1  12   1       39.49       47.72      1.61 o 
   2  12   1       21.92       18.90      1.06 o 
   3  12   1      150.57      139.07      2.89 o 
   4  12   1       43.35       30.93      1.36 o 
   5  12   1      181.66      174.62      4.27 o 
   6  12   1      377.70      357.72      7.15 o 
   7  12   1       53.66       44.87      2.26 o 
   8  12   1        0.32        3.67      1.07 o 
  -9  13   1       14.48       17.62      2.17 o 
  -8  13   1        6.05        8.61      1.78 o 
  -7  13   1        0.03        1.27      0.78 o 
  -6  13   1       11.71       15.32      1.33 o 
  -5  13   1        3.09        0.89      0.66 o 
  -4  13   1      203.66      187.68      4.29 o 
  -3  13   1      410.56      395.47      7.04 o 
  -2  13   1       54.08       59.19      2.06 o 
  -1  13   1      427.24      419.41      9.20 o 
   0  13   1        0.58        0.48      0.47 o 
   1  13   1      540.60      493.60      9.86 o 
   2  13   1       58.34       71.30      2.00 o 
   3  13   1       73.90       70.21      2.01 o 
   4  13   1        1.90        3.85      0.66 o 
   5  13   1       44.27       35.15      2.43 o 
   6  13   1        6.90       12.40      1.61 o 
   7  13   1       13.53       13.10      1.51 o 
   8  13   1        7.21        7.93      1.25 o 
   9  13   1        0.95        1.97      1.93 o 
  -8  14   1        6.32       11.69      1.82 o 
  -7  14   1       31.63       32.14      2.14 o 
  -6  14   1       23.34       22.92      2.16 o 
  -5  14   1       24.71       21.14      1.56 o 
  -4  14   1        1.53        1.93      0.71 o 
  -3  14   1      114.06      112.96      3.14 o 
  -2  14   1      100.34      100.90      2.86 o 
  -1  14   1      286.66      295.25      5.62 o 
   0  14   1      603.31      599.67      9.59 o 
   1  14   1       19.93       21.81      1.31 o 
   2  14   1        6.42        3.91      0.76 o 
   3  14   1       81.10       77.48      2.56 o 
   4  14   1      465.57      438.18      6.88 o 
   5  14   1       24.77       32.46      3.17 o 
   6  14   1       86.28       80.85      5.67 o 
   7  14   1       11.45       12.22      1.45 o 
   8  14   1        9.96       14.16      2.06 o 
  -8  15   1        9.70       10.41      1.85 o 
  -7  15   1        2.89        4.33      1.12 o 
  -6  15   1       41.64       35.25      3.02 o 
  -5  15   1        2.51        2.28      1.08 o 
  -4  15   1        5.77        3.49      0.84 o 
  -3  15   1      214.63      217.54      4.83 o 
  -2  15   1      332.02      330.31      6.33 o 
  -1  15   1       45.56       41.02      2.45 o 
   0  15   1       31.76       32.39      2.39 o 
   1  15   1       22.90       20.97      1.49 o 
   2  15   1        0.07        0.26      0.52 o 
   3  15   1        5.06        7.69      1.04 o 
   4  15   1        4.22        7.06      0.88 o 
   5  15   1        3.70        2.82      0.93 o 
   6  15   1       28.84       24.78      1.91 o 
   7  15   1        3.53        3.44      1.04 o 
   8  15   1        5.88        8.26      2.53 o 
  -7  16   1       10.90       11.57      2.33 o 
  -6  16   1        0.85        3.10      0.88 o 
  -5  16   1       14.88       13.15      1.54 o 
  -4  16   1       57.10       40.09      2.28 o 
  -3  16   1       41.30       46.95      4.26 o 
  -2  16   1       35.35       35.43      2.57 o 
  -1  16   1      167.71      185.51      5.75 o 
   0  16   1        1.02        2.13      0.99 o 
   1  16   1       62.29       59.16      3.59 o 
   2  16   1       31.85       28.65      1.95 o 
   3  16   1       16.22       15.84      1.93 o 
   4  16   1      432.49      414.32      9.73 o 
   5  16   1        5.65        6.91      1.14 o 
   6  16   1        0.38        1.42      0.88 o 
   7  16   1        8.62       14.21      2.19 o 
  -6  17   1       50.66       63.75      2.75 o 
  -5  17   1        9.27       11.38      1.33 o 
  -4  17   1       90.36       80.67      2.89 o 
  -3  17   1       24.60       26.95      2.31 o 
  -2  17   1      405.45      406.13      9.92 o 
  -1  17   1      998.83     1030.41     20.02 o 
   0  17   1       15.94       16.56      1.96 o 
   1  17   1      299.12      307.69      8.09 o 
   2  17   1       57.36       61.30      2.39 o 
   3  17   1       58.23       59.17      3.49 o 
   4  17   1      104.23      113.89      5.19 o 
   5  17   1        0.77        1.98      0.96 o 
   6  17   1       41.46       61.11      2.82 o 
  -6  18   1        2.41        4.44      1.25 o 
  -5  18   1        2.49        1.94      0.86 o 
  -4  18   1      148.56      144.60      4.15 o 
  -3  18   1       32.50       27.34      2.50 o 
  -2  18   1       12.24       16.38      2.11 o 
  -1  18   1      251.13      264.27      7.62 o 
   0  18   1      106.89      112.90      4.51 o 
   1  18   1       41.11       49.40      7.73 o 
   2  18   1       31.72       29.30      2.54 o 
   3  18   1        3.40        6.30      1.18 o 
   4  18   1       92.21       86.12      3.85 o 
   5  18   1       46.79       50.96      3.12 o 
  -5  19   1       76.84       73.01      3.50 o 
  -4  19   1       26.45       29.78      2.71 o 
  -3  19   1        1.83        4.69      1.29 o 
  -2  19   1       43.85       42.45      5.95 o 
  -1  19   1        1.38        2.64      2.29 o 
   0  19   1       16.90       28.12      2.58 o 
   1  19   1        0.29        2.01      0.99 o 
   2  19   1       37.93       49.56      3.13 o 
   3  19   1      136.17      125.34      4.97 o 
   4  19   1       13.36       17.33      4.21 o 
   5  19   1       11.66       14.76      2.74 o 
  -4  20   1       26.87       42.63      4.40 o 
  -3  20   1       21.13       18.44      3.16 o 
  -2  20   1       18.53       23.64      2.58 o 
  -1  20   1        9.44        8.67      1.70 o 
   0  20   1       82.85       85.08      4.08 o 
   1  20   1        1.23        2.00      1.14 o 
   2  20   1        0.91        1.25      1.10 o 
   0  21   1        0.48        5.75      2.04 o 
   1  21   1        3.59        5.34      2.20 o 
   2  21   1        8.99       11.50      2.62 o 
 -11   0   2        0.10        2.33      1.79 o 
 -10   0   2       89.16      109.94      6.37 o 
  -9   0   2     1542.98     1477.79     37.98 o 
  -8   0   2        0.03        1.49      0.58 o 
  -7   0   2       24.43       22.88      1.38 o 
  -6   0   2      145.25      175.68      4.46 o 
  -5   0   2      385.52      453.98     12.85 o 
  -4   0   2        4.91        9.99      1.62 o 
  -3   0   2       37.73       49.71      2.55 o 
  -2   0   2      313.04      307.78      8.24 o 
  -1   0   2     6246.02     6199.02    139.76 o 
   0   0   2    14992.77    15326.67    407.13 o 
   1   0   2      722.66      867.41     16.78 o 
   2   0   2      522.67      549.39     27.04 o 
   3   0   2      125.05       99.36      2.01 o 
   4   0   2       17.65       25.72      1.01 o 
   5   0   2       39.41       49.44      1.53 o 
   6   0   2      219.82      203.37      4.96 o 
   7   0   2        7.72        9.77      1.20 o 
   8   0   2      268.25      259.85     10.22 o 
   9   0   2       61.98       68.09      4.78 o 
  10   0   2        6.89        9.53      2.47 o 
 -11   1   2        0.31       -0.59      1.14 o 
 -10   1   2        0.11        0.95      0.81 o 
  -9   1   2      110.71      112.35      2.91 o 
  -8   1   2      164.68      150.26      3.29 o 
  -7   1   2        6.14        3.89      0.68 o 
  -6   1   2        4.66        4.51      0.75 o 
  -5   1   2     2905.36     3227.60     42.48 o 
  -4   1   2       19.77       11.92      1.16 o 
  -3   1   2      296.28      284.54      5.77 o 
  -2   1   2      831.54      734.79     12.55 o 
  -1   1   2      134.59      107.80      2.39 o 
   0   1   2      513.09      500.52      6.85 o 
   1   1   2     2350.55     2392.55     30.84 o 
   2   1   2        0.51        3.56      0.38 o 
   3   1   2      431.65      482.58      5.03 o 
   4   1   2        2.08        1.10      0.26 o 
   5   1   2      337.12      339.28      3.96 o 
   6   1   2      409.76      391.51      5.75 o 
   7   1   2        9.57       11.11      1.11 o 
   8   1   2       66.38       71.99      2.72 o 
   9   1   2       22.82       27.94      2.99 o 
  10   1   2       16.99       21.95      2.37 o 
  11   1   2       52.93       67.62      5.42 o 
 -11   2   2       43.96       47.53      6.39 o 
 -10   2   2       55.79       52.17      2.38 o 
  -9   2   2        2.38        3.42      0.88 o 
  -8   2   2       27.37       32.94      1.55 o 
  -7   2   2       99.48      100.36      2.48 o 
  -6   2   2      186.18      197.07      4.89 o 
  -5   2   2       35.83       35.34      1.45 o 
  -4   2   2     1793.93     2004.29     26.77 o 
  -3   2   2      172.45      141.42      3.50 o 
  -2   2   2      470.94      525.84      9.33 o 
  -1   2   2     2163.15     2351.89     30.49 o 
   0   2   2      661.69      617.69      8.83 o 
   1   2   2     3256.19     3418.82     43.83 o 
   2   2   2     1100.40     1057.29     12.50 o 
   3   2   2       34.32       32.81      0.85 o 
   4   2   2      101.12       74.69      1.28 o 
   5   2   2      676.86      675.10      7.86 o 
   6   2   2       96.84       96.18      2.14 o 
   7   2   2      294.37      306.09      8.42 o 
   8   2   2       60.59       57.41      2.21 o 
   9   2   2       17.15       14.98      1.96 o 
  10   2   2        0.20        2.84      1.76 o 
  11   2   2       40.78       55.70      5.17 o 
 -11   3   2       16.75       18.43      1.77 o 
 -10   3   2        0.42       -0.20      0.70 o 
  -9   3   2        0.50        1.12      0.62 o 
  -8   3   2      173.62      170.18      4.58 o 
  -7   3   2        6.12        6.25      0.97 o 
  -6   3   2        4.84        8.47      0.83 o 
  -5   3   2       41.29       45.21      1.65 o 
  -4   3   2      526.12      543.48      8.26 o 
  -3   3   2        0.16        1.90      0.46 o 
  -2   3   2      501.68      490.72     12.46 o 
  -1   3   2     6093.86     6319.48     89.81 o 
   0   3   2     4599.58     5023.39     64.35 o 
   1   3   2      738.03      800.98      9.34 o 
   2   3   2       49.21       68.10      1.14 o 
   3   3   2      606.13      640.44      7.06 o 
   4   3   2      488.96      509.57      5.45 o 
   5   3   2      631.88      649.15      7.63 o 
   6   3   2      120.28      105.79      3.34 o 
   7   3   2        1.85        3.49      0.73 o 
   8   3   2      433.75      411.60      7.73 o 
   9   3   2        0.84        2.02      1.42 o 
  10   3   2       24.83       27.02      3.80 o 
 -12   4   2      173.68      223.64     10.47 o 
 -11   4   2       57.61       60.54      3.21 o 
 -10   4   2      110.07      125.74      3.82 o 
  -9   4   2      248.59      252.97      4.94 o 
  -8   4   2      136.65      137.40      3.92 o 
  -7   4   2        3.23        0.85      0.52 o 
  -6   4   2       43.94       29.24      1.47 o 
  -5   4   2      485.29      507.06      8.58 o 
  -4   4   2     1591.03     1713.49     23.26 o 
  -3   4   2      936.81      951.78     13.77 o 
  -2   4   2      706.94      715.81      8.64 o 
  -1   4   2      348.32      425.21      6.21 o 
   0   4   2      864.52      789.89     10.79 o 
   1   4   2      100.12       67.42      1.33 o 
   2   4   2      301.84      307.20      3.66 o 
   3   4   2     2279.49     2418.62     24.82 o 
   4   4   2     3301.94     3341.81     31.52 o 
   5   4   2      100.51       91.27      4.33 o 
   6   4   2      198.96      185.39      3.48 o 
   7   4   2       19.98       23.58      1.54 o 
   8   4   2      154.59      148.02      5.22 o 
   9   4   2        0.01        0.40      1.17 o 
  10   4   2        4.30        7.35      2.60 o 
 -12   5   2      196.82      241.62     11.09 o 
 -11   5   2       79.56       75.31      3.65 o 
 -10   5   2        0.07        1.14      0.77 o 
  -9   5   2        0.33        2.17      0.69 o 
  -8   5   2       45.03       42.20      1.76 o 
  -7   5   2       23.33       21.57      1.30 o 
  -6   5   2      757.04      695.26     10.83 o 
  -5   5   2      357.31      385.16      6.56 o 
  -4   5   2        1.96        0.23      0.40 o 
  -3   5   2      114.48      140.84      2.39 o 
  -2   5   2        5.23        1.83      0.39 o 
  -1   5   2     1471.69     1438.01     19.16 o 
   0   5   2       91.70      105.50      1.87 o 
   1   5   2      641.60      722.54      8.90 o 
   2   5   2       11.63        8.79      0.45 o 
   3   5   2     3386.13     3891.02     44.38 o 
   4   5   2     1404.49     1572.76     17.06 o 
   5   5   2      437.88      424.76      6.25 o 
   6   5   2        0.81        3.26      0.62 o 
   7   5   2      947.86      917.08     17.49 o 
   8   5   2        1.26        1.97      0.85 o 
   9   5   2        1.42        3.15      0.99 o 
  10   5   2      126.04      111.43      5.26 o 
 -11   6   2        0.32        2.84      1.19 o 
 -10   6   2      105.85      118.66      3.78 o 
  -9   6   2       25.77       21.46      1.73 o 
  -8   6   2      605.28      559.28      8.54 o 
  -7   6   2        1.40        2.22      0.69 o 
  -6   6   2       42.43       33.03      1.64 o 
  -5   6   2      594.16      604.74      9.94 o 
  -4   6   2      725.61      741.05      8.43 o 
  -3   6   2      556.77      628.69      7.92 o 
  -2   6   2     1172.79     1236.06     14.52 o 
  -1   6   2        1.57        3.58      0.41 o 
   0   6   2       17.87       17.05      0.73 o 
   1   6   2      278.23      282.56      4.04 o 
   2   6   2     1085.99     1130.16     12.03 o 
   3   6   2     1051.19     1051.77     11.31 o 
   4   6   2       81.93       81.32      4.51 o 
   5   6   2      166.06      147.57      2.95 o 
   6   6   2      461.70      460.36     16.54 o 
   7   6   2       19.68       16.54      2.82 o 
   8   6   2       37.16       33.51      2.26 o 
   9   6   2       53.78       56.30      3.40 o 
  10   6   2       34.28       38.73      2.69 o 
 -11   7   2      330.83      347.50     14.02 o 
 -10   7   2        2.44        2.91      0.96 o 
  -9   7   2      104.10       90.65      3.15 o 
  -8   7   2      345.75      326.62      6.60 o 
  -7   7   2     1093.56     1010.18     23.08 o 
  -6   7   2      911.43      905.78     13.71 o 
  -5   7   2      145.01      141.18      4.84 o 
  -4   7   2       15.69       32.36      1.21 o 
  -3   7   2      716.01      874.15     10.70 o 
  -2   7   2        1.05        4.34      0.38 o 
  -1   7   2      237.24      275.60      3.50 o 
   0   7   2      638.02      738.27      9.22 o 
   1   7   2      324.69      339.69      4.79 o 
   2   7   2     1976.18     2100.66     21.79 o 
   3   7   2      463.73      445.35      7.54 o 
   4   7   2      476.68      493.91     10.04 o 
   5   7   2       22.94       19.48      1.29 o 
   6   7   2       16.93       15.02      1.26 o 
   7   7   2      107.03      103.48      3.78 o 
   8   7   2        0.13        0.08      0.82 o 
   9   7   2       43.46       48.29      2.91 o 
  10   7   2       52.12       73.39      4.71 o 
 -11   8   2        1.02        0.38      1.43 o 
 -10   8   2       60.11       68.20      3.04 o 
  -9   8   2       16.89       20.97      1.78 o 
  -8   8   2        6.76        9.80      1.27 o 
  -7   8   2     1241.52     1166.88     17.43 o 
  -6   8   2      368.87      386.83     11.46 o 
  -5   8   2      383.36      410.09      7.15 o 
  -4   8   2      447.35      444.98     14.12 o 
  -3   8   2       33.14       35.74      1.39 o 
  -2   8   2      591.95      658.73      7.42 o 
  -1   8   2     1190.69     1384.13     16.39 o 
   0   8   2      633.91      671.43      8.59 o 
   1   8   2      122.88      120.23      2.29 o 
   2   8   2        2.48        8.01      0.70 o 
   3   8   2       35.33       38.64      1.29 o 
   4   8   2       40.42       41.31      3.21 o 
   5   8   2      164.05      157.95      3.70 o 
   6   8   2      109.04       94.66      2.83 o 
   7   8   2      107.96      105.03      3.16 o 
   8   8   2        0.08       -0.15      0.79 o 
   9   8   2       11.16       12.50      1.84 o 
  10   8   2        3.31        7.83      1.95 o 
 -11   9   2        0.02        1.31      1.85 o 
 -10   9   2        0.00        0.98      0.90 o 
  -9   9   2       10.21       10.44      1.84 o 
  -8   9   2       71.14       63.45      2.59 o 
  -7   9   2       84.64       80.56      2.79 o 
  -6   9   2        0.00       -0.07      0.57 o 
  -5   9   2      225.88      208.51      3.92 o 
  -4   9   2        1.78        2.89      0.63 o 
  -3   9   2      292.89      296.37      5.46 o 
  -2   9   2       10.63        6.12      0.57 o 
  -1   9   2       16.73       14.99      0.82 o 
   0   9   2      745.33      721.30      9.23 o 
   1   9   2        0.68        0.64      0.40 o 
   2   9   2        1.31        0.80      0.39 o 
   3   9   2      558.10      547.74      8.77 o 
   4   9   2        0.01        1.12      0.63 o 
   5   9   2        1.54        4.46      0.84 o 
   6   9   2       29.08       31.83      2.15 o 
   7   9   2       80.33       69.27      3.36 o 
   8   9   2        8.09        9.03      1.55 o 
   9   9   2        0.30        1.62      1.45 o 
 -10  10   2       22.32       25.63      2.53 o 
  -9  10   2        0.01        0.91      1.06 o 
  -8  10   2      139.77      139.52      4.04 o 
  -7  10   2       29.80       28.52      2.79 o 
  -6  10   2        0.14        0.95      0.64 o 
  -5  10   2       19.35       23.85      3.40 o 
  -4  10   2        2.37        0.53      0.46 o 
  -3  10   2      914.76      936.85     17.04 o 
  -2  10   2      256.91      252.67      3.91 o 
  -1  10   2      252.57      255.78      7.64 o 
   0  10   2      201.15      228.79      3.70 o 
   1  10   2      134.01      117.13      4.35 o 
   2  10   2      228.07      227.38      3.80 o 
   3  10   2        4.35       11.17      1.07 o 
   4  10   2       67.82       68.90      2.28 o 
   5  10   2      564.32      544.29      9.27 o 
   6  10   2      142.30      137.40      3.68 o 
   7  10   2      118.69      105.54      3.39 o 
   8  10   2        6.43        9.72      1.58 o 
   9  10   2       22.46       34.59      2.82 o 
 -10  11   2        1.24        0.41      1.76 o 
  -9  11   2       82.35       86.44      3.29 o 
  -8  11   2      123.91      109.78      3.59 o 
  -7  11   2       60.94       61.30      2.51 o 
  -6  11   2        0.04        0.66      0.64 o 
  -5  11   2        3.89        3.93      0.90 o 
  -4  11   2       41.32       38.29      1.68 o 
  -3  11   2      105.31      117.91      2.99 o 
  -2  11   2      116.44      115.76      2.34 o 
  -1  11   2       27.79       31.73      1.14 o 
   0  11   2       13.31        7.01      0.90 o 
   1  11   2     1069.14     1130.75     14.14 o 
   2  11   2       19.82       12.59      1.12 o 
   3  11   2        1.67        3.11      0.60 o 
   4  11   2        0.03        0.47      0.56 o 
   5  11   2      164.02      145.53      4.07 o 
   6  11   2      271.45      247.93      5.49 o 
   7  11   2      221.42      219.39      6.55 o 
   8  11   2       12.51       13.52      1.82 o 
  -9  12   2       12.87       18.78      1.84 o 
  -8  12   2       49.11       52.71      2.55 o 
  -7  12   2        1.17        1.38      0.77 o 
  -6  12   2      194.08      178.33      4.12 o 
  -5  12   2       21.50       17.52      1.40 o 
  -4  12   2       78.62       68.87      2.72 o 
  -3  12   2        8.71        7.76      0.93 o 
  -2  12   2        6.61        7.19      0.87 o 
  -1  12   2      484.52      467.52      6.54 o 
   0  12   2        0.09       -0.04      0.45 o 
   1  12   2     1123.37     1133.61     39.05 o 
   2  12   2       58.90       55.09      1.70 o 
   3  12   2       12.20       15.69      1.04 o 
   4  12   2      160.90      148.06      3.74 o 
   5  12   2       10.50       15.68      1.41 o 
   6  12   2       25.65       23.30      1.75 o 
   7  12   2       53.64       54.20      3.03 o 
   8  12   2        4.80        7.46      1.54 o 
  -9  13   2       65.56       81.90      4.05 o 
  -8  13   2        0.15        1.61      0.96 o 
  -7  13   2        0.11        0.08      0.76 o 
  -6  13   2        0.91        1.28      0.66 o 
  -5  13   2      414.42      381.18      7.19 o 
  -4  13   2       24.20       20.86      1.71 o 
  -3  13   2      145.69      126.27      3.29 o 
  -2  13   2        7.12        6.78      1.25 o 
  -1  13   2      152.11      150.49      2.92 o 
   0  13   2        1.62        0.85      0.60 o 
   1  13   2      586.40      572.89     11.28 o 
   2  13   2       66.27       62.42      1.83 o 
   3  13   2       58.75       55.05      1.77 o 
   4  13   2       40.29       41.95      2.20 o 
   5  13   2        0.53        0.53      0.65 o 
   6  13   2      149.57      146.38      4.15 o 
   7  13   2        0.72        1.43      0.83 o 
   8  13   2       16.39       13.70      1.92 o 
  -8  14   2      160.37      174.46      4.95 o 
  -7  14   2       27.27       30.89      2.14 o 
  -6  14   2       11.17       11.69      1.37 o 
  -5  14   2        7.26        7.13      1.40 o 
  -4  14   2       28.21       32.63      1.78 o 
  -3  14   2      127.09      107.97      3.71 o 
  -2  14   2       80.95       78.77      2.51 o 
  -1  14   2       39.26       43.29      2.44 o 
   0  14   2      970.29      957.81     20.19 o 
   1  14   2        7.35        9.19      1.01 o 
   2  14   2       10.99       13.75      1.48 o 
   3  14   2      110.11      103.92      5.61 o 
   4  14   2       66.93       68.26      2.54 o 
   5  14   2        9.34        7.84      1.11 o 
   6  14   2      153.53      160.38      4.44 o 
   7  14   2        3.44        9.90      1.38 o 
  -8  15   2        0.03        1.52      0.99 o 
  -7  15   2       31.94       36.50      2.36 o 
  -6  15   2      161.41      161.32      5.44 o 
  -5  15   2       35.48       42.73      3.56 o 
  -4  15   2      127.15      119.01      4.02 o 
  -3  15   2      527.64      490.96      9.07 o 
  -2  15   2      584.77      566.90     12.09 o 
  -1  15   2       28.30       27.68      2.22 o 
   0  15   2      157.04      150.91      4.89 o 
   1  15   2       95.24       83.09      3.19 o 
   2  15   2      359.84      352.20      6.64 o 
   3  15   2       92.42      102.12      3.78 o 
   4  15   2      106.64      103.13      3.26 o 
   5  15   2        3.24       11.02      1.34 o 
   6  15   2        0.08        1.24      0.83 o 
   7  15   2        5.18        6.93      1.65 o 
  -8  16   2       76.89       82.67      6.31 o 
  -7  16   2      280.67      308.11      7.10 o 
  -6  16   2      154.62      157.80      4.41 o 
  -5  16   2      159.91      149.13      4.15 o 
  -4  16   2      176.87      171.12      4.41 o 
  -3  16   2       28.37       25.97      1.71 o 
  -2  16   2       71.36       73.77      3.43 o 
  -1  16   2      131.35      123.43      4.53 o 
   0  16   2       46.32       45.87      7.37 o 
   1  16   2      677.45      690.16     11.24 o 
   2  16   2      138.10      134.37      3.61 o 
   3  16   2        0.06        0.50      0.64 o 
   4  16   2        2.84        4.34      1.22 o 
   5  16   2        2.44        4.01      1.40 o 
   6  16   2        4.58        5.77      1.15 o 
   7  16   2        4.99        7.73      2.53 o 
  -7  17   2       17.62       16.81      2.27 o 
  -6  17   2        5.64       10.37      1.36 o 
  -5  17   2       89.74       81.51      3.54 o 
  -4  17   2        0.02        2.50      0.75 o 
  -3  17   2        8.97       10.89      1.68 o 
  -2  17   2       95.56       98.45      4.13 o 
  -1  17   2       28.90       33.23      3.18 o 
   0  17   2      192.33      190.04      5.98 o 
   1  17   2       14.09       12.73      1.75 o 
   2  17   2        3.66        1.76      0.71 o 
   3  17   2      104.72      119.81      5.55 o 
   4  17   2       80.56       84.39      3.69 o 
   5  17   2        2.17        3.39      1.68 o 
   6  17   2       62.24       75.60      4.06 o 
  -6  18   2       53.00       47.84      2.97 o 
  -5  18   2       93.16       93.00      7.77 o 
  -4  18   2        5.35        6.01      1.39 o 
  -3  18   2        6.19        5.57      2.06 o 
  -2  18   2       81.72       94.40      4.18 o 
  -1  18   2       13.29       14.96      1.98 o 
   0  18   2       25.93       22.35      2.29 o 
   1  18   2      320.24      309.65     12.66 o 
   2  18   2        8.37       10.57      2.58 o 
   3  18   2       44.52       46.56      2.81 o 
   4  18   2       37.46       35.28      4.02 o 
   5  18   2        0.02        2.58      1.14 o 
  -5  19   2       13.23       11.17      2.49 o 
  -4  19   2       10.57       14.77      2.16 o 
  -3  19   2        0.08        2.09      1.12 o 
  -2  19   2       38.46       37.97      2.95 o 
  -1  19   2      136.86      159.57      7.69 o 
   0  19   2        1.26        3.67      1.20 o 
   1  19   2        9.98       10.34      2.23 o 
   2  19   2        2.99        6.04      2.18 o 
   3  19   2       93.53       96.34      6.44 o 
   4  19   2       41.00       68.26      4.59 o 
  -3  20   2       24.72       33.12      4.40 o 
  -2  20   2        4.42        5.12      1.40 o 
  -1  20   2        9.11       13.24      2.03 o 
   0  20   2       38.01       44.28      3.47 o 
   1  20   2       29.84       34.06      3.88 o 
   0  21   2       10.03       14.33      2.97 o 
 -12   1   3       17.89       22.20      2.83 o 
 -11   1   3      114.10      133.45      5.43 o 
 -10   1   3       53.56       47.52      3.27 o 
  -9   1   3       19.12       15.13      3.46 o 
  -8   1   3      244.86      237.67      6.64 o 
  -7   1   3      127.51      128.38      4.28 o 
  -6   1   3      263.02      250.40      6.56 o 
  -5   1   3       48.57       49.07      2.47 o 
  -4   1   3       22.95       18.27      3.52 o 
  -3   1   3      517.38      553.49     10.21 o 
  -2   1   3       19.50       17.46      1.08 o 
  -1   1   3      793.31      823.18     11.34 o 
   0   1   3     3060.78     3092.37     34.59 o 
   1   1   3      497.99      541.19      7.63 o 
   2   1   3        2.22        0.46      0.26 o 
   3   1   3      188.47      175.19      2.76 o 
   4   1   3      677.50      709.54      9.38 o 
   5   1   3       32.30       29.54      1.36 o 
   6   1   3      175.49      172.45      3.33 o 
   7   1   3      298.40      305.23      6.14 o 
   8   1   3       25.64       21.47      2.30 o 
   9   1   3       75.43       78.74      3.87 o 
  10   1   3       63.51       81.60      9.79 o 
 -12   2   3       55.24       51.58      4.83 o 
 -11   2   3       26.49       19.77      2.76 o 
 -10   2   3        7.25       10.87      1.93 o 
  -9   2   3      285.19      292.32      7.94 o 
  -8   2   3      625.45      587.82     12.55 o 
  -7   2   3      180.42      176.28      5.22 o 
  -6   2   3      137.00      148.03      4.47 o 
  -5   2   3        9.81       15.02      1.45 o 
  -4   2   3     1177.86     1397.05     23.79 o 
  -3   2   3      329.04      355.47      7.12 o 
  -2   2   3      192.05      200.02      4.36 o 
  -1   2   3     1720.30     1690.53     19.36 o 
   0   2   3        4.48        1.07      0.42 o 
   1   2   3      135.95      143.00      2.58 o 
   2   2   3      246.67      223.26      3.66 o 
   3   2   3        0.90        0.21      0.27 o 
   4   2   3       97.74      103.07      1.92 o 
   5   2   3       75.54       70.57      2.74 o 
   6   2   3       72.78       77.81      2.51 o 
   7   2   3       57.56       55.07      2.18 o 
   8   2   3        5.26        8.10      1.13 o 
   9   2   3        0.08        1.08      1.08 o 
  10   2   3        0.03        1.12      1.93 o 
 -12   3   3        0.02        1.15      1.45 o 
 -11   3   3      219.11      229.27      7.42 o 
 -10   3   3      101.79      108.18      4.95 o 
  -9   3   3      249.51      240.89      7.08 o 
  -8   3   3        8.56       10.56      1.68 o 
  -7   3   3      130.73      120.33      4.21 o 
  -6   3   3      541.25      566.09     11.49 o 
  -5   3   3       72.94       60.43      2.57 o 
  -4   3   3      320.77      353.00      7.43 o 
  -3   3   3      281.26      245.66      5.42 o 
  -2   3   3     1812.02     1796.56     23.92 o 
  -1   3   3     1833.89     1874.46     26.93 o 
   0   3   3     4305.90     4591.84     58.99 o 
   1   3   3      475.81      436.76      6.96 o 
   2   3   3       75.83       60.67      1.70 o 
   3   3   3        0.30        0.25      0.30 o 
   4   3   3      170.07      214.85      3.41 o 
   5   3   3       39.52       52.34      1.88 o 
   6   3   3      154.96      144.36      3.65 o 
   7   3   3      519.47      497.06      8.92 o 
   8   3   3      275.65      285.16      7.05 o 
   9   3   3       31.15       35.88      4.30 o 
  10   3   3       26.47       37.57      4.61 o 
 -12   4   3       41.09       51.71      5.48 o 
 -11   4   3        3.48        6.03      2.09 o 
 -10   4   3       49.06       50.66      7.60 o 
  -9   4   3      356.75      337.11      6.94 o 
  -8   4   3      432.45      429.33     11.07 o 
  -7   4   3      161.33      161.15      3.95 o 
  -6   4   3       38.52       33.61      1.62 o 
  -5   4   3      175.37      214.64     11.16 o 
  -4   4   3       14.08       18.70      1.46 o 
  -3   4   3      168.40      159.35      3.21 o 
  -2   4   3       11.18       13.84      1.21 o 
  -1   4   3        6.33        7.86      0.94 o 
   0   4   3     3500.23     3942.69     50.87 o 
   1   4   3      102.99      120.61      2.66 o 
   2   4   3      219.63      229.31      3.49 o 
   3   4   3      115.06      144.59      2.54 o 
   4   4   3      378.81      351.71     13.74 o 
   5   4   3       52.51       50.62      2.26 o 
   6   4   3      374.33      375.01      7.08 o 
   7   4   3      254.93      258.20      5.56 o 
   8   4   3        0.03        1.65      0.89 o 
   9   4   3       86.49       83.05      3.58 o 
  10   4   3       44.53       42.20      4.96 o 
 -11   5   3        5.76       10.75      1.96 o 
 -10   5   3      189.35      209.78      5.34 o 
  -9   5   3       24.59       27.51      1.92 o 
  -8   5   3      146.94      143.93      3.90 o 
  -7   5   3      368.02      352.86      6.70 o 
  -6   5   3       17.47       23.36      1.48 o 
  -5   5   3       35.59       29.06      1.48 o 
  -4   5   3        0.17        1.11      0.69 o 
  -3   5   3     1529.53     1690.70     19.86 o 
  -2   5   3      778.40      814.19     11.51 o 
  -1   5   3       14.64       16.57      0.88 o 
   0   5   3      484.51      554.97      8.28 o 
   1   5   3       25.87       23.37      0.98 o 
   2   5   3      426.95      453.85      5.31 o 
   3   5   3      896.74      901.59     11.20 o 
   4   5   3      143.02      125.17      4.08 o 
   5   5   3       98.85       99.78      2.87 o 
   6   5   3        1.65        2.63      0.72 o 
   7   5   3        1.36        1.76      0.71 o 
   8   5   3       23.58       31.44      2.34 o 
   9   5   3        2.02        4.68      1.20 o 
 -11   6   3        0.23        1.59      1.41 o 
 -10   6   3       26.20       29.90      2.51 o 
  -9   6   3       28.60       21.04      1.76 o 
  -8   6   3       68.60       75.71      3.94 o 
  -7   6   3      242.84      240.11      5.20 o 
  -6   6   3      354.94      328.04      6.19 o 
  -5   6   3      314.39      302.21      5.64 o 
  -4   6   3        2.92        5.24      0.70 o 
  -3   6   3      424.89      455.67     10.93 o 
  -2   6   3      772.22      933.21     13.13 o 
  -1   6   3      104.26      103.11      2.31 o 
   0   6   3       47.39       65.60      1.52 o 
   1   6   3      252.92      287.37      4.18 o 
   2   6   3       73.41       60.49      1.67 o 
   3   6   3      100.39       84.89      3.12 o 
   4   6   3      221.66      215.57      4.38 o 
   5   6   3      593.82      576.78      8.94 o 
   6   6   3      241.31      228.07      5.02 o 
   7   6   3      508.18      500.82     17.39 o 
   8   6   3        0.58        1.78      1.31 o 
   9   6   3       39.94       36.17      2.68 o 
  10   6   3        3.50        2.10      1.41 o 
 -11   7   3        0.39        1.39      1.08 o 
 -10   7   3       26.63       30.52      2.20 o 
  -9   7   3        3.77        4.19      1.26 o 
  -8   7   3        9.45        5.19      0.99 o 
  -7   7   3       24.60       23.99      1.67 o 
  -6   7   3       70.83       64.52      2.61 o 
  -5   7   3      193.56      173.12      3.22 o 
  -4   7   3      172.81      154.66      4.42 o 
  -3   7   3      119.03      139.20      3.31 o 
  -2   7   3      513.95      575.10     10.80 o 
  -1   7   3       47.20       41.33      1.78 o 
   0   7   3      170.26      173.27      3.36 o 
   1   7   3      582.77      562.39      7.42 o 
   2   7   3      138.90      127.10      2.06 o 
   3   7   3        1.10        1.55      0.53 o 
   4   7   3       63.12       62.54      2.13 o 
   5   7   3      378.23      361.33      6.91 o 
   6   7   3      160.16      148.15      4.65 o 
   7   7   3      107.18      110.25      4.08 o 
   8   7   3       60.58       55.89      5.08 o 
   9   7   3        0.72        0.50      1.91 o 
 -11   8   3        0.35        0.24      1.64 o 
 -10   8   3       11.24       11.30      1.52 o 
  -9   8   3       39.80       36.80      2.82 o 
  -8   8   3        2.64        7.83      1.21 o 
  -7   8   3        0.94        2.95      0.86 o 
  -6   8   3        0.23        0.93      0.88 o 
  -5   8   3      304.99      290.04      5.65 o 
  -4   8   3      140.82      142.77      2.72 o 
  -3   8   3     1044.59     1096.99     15.48 o 
  -2   8   3       31.41       28.07      1.33 o 
  -1   8   3      193.06      207.29      3.36 o 
   0   8   3      132.98      115.65      2.29 o 
   1   8   3       51.98       50.46      1.44 o 
   2   8   3        0.94        1.99      0.48 o 
   3   8   3       87.25       78.50      2.37 o 
   4   8   3      873.25      873.77     13.41 o 
   5   8   3      508.49      472.11     11.04 o 
   6   8   3       20.53       27.27      2.12 o 
   7   8   3       19.26       23.28      2.14 o 
   8   8   3       13.89       21.56      2.18 o 
   9   8   3       88.19       89.91      4.06 o 
 -11   9   3        2.79        6.08      2.80 o 
 -10   9   3       19.25       24.45      2.11 o 
  -9   9   3      188.32      188.77      5.02 o 
  -8   9   3       72.45       73.53      2.86 o 
  -7   9   3     1030.52      952.43     14.95 o 
  -6   9   3      380.30      330.65      6.50 o 
  -5   9   3      463.12      413.65      6.47 o 
  -4   9   3        9.55       12.16      0.85 o 
  -3   9   3      299.93      278.11     10.59 o 
  -2   9   3     1036.74     1061.95     15.08 o 
  -1   9   3       29.97       26.80      1.08 o 
   0   9   3        5.60       11.76      0.81 o 
   1   9   3       42.46       24.45      1.10 o 
   2   9   3      120.13      127.82      2.67 o 
   3   9   3      354.20      343.93      6.30 o 
   4   9   3     1019.73     1064.03     16.01 o 
   5   9   3      886.23      815.36     17.64 o 
   6   9   3       15.57       17.80      2.28 o 
   7   9   3        5.02        7.29      1.35 o 
   8   9   3        6.48        5.80      1.34 o 
   9   9   3        1.71        4.17      1.56 o 
 -10  10   3      127.16      113.28      4.00 o 
  -9  10   3      238.29      236.55      5.88 o 
  -8  10   3      190.68      183.54      4.83 o 
  -7  10   3        4.05        6.94      1.11 o 
  -6  10   3      733.42      685.43     11.33 o 
  -5  10   3      118.33       94.33      2.56 o 
  -4  10   3      224.57      231.20      4.76 o 
  -3  10   3      190.62      189.04      3.34 o 
  -2  10   3      216.47      222.29      4.31 o 
  -1  10   3       32.66       27.04      2.84 o 
   0  10   3      277.68      237.99      3.92 o 
   1  10   3       12.33       10.07      0.83 o 
   2  10   3        2.54        2.53      0.92 o 
   3  10   3       70.85       62.66      2.19 o 
   4  10   3       24.88       27.09      1.64 o 
   5  10   3        0.87        2.92      0.78 o 
   6  10   3       18.99       18.62      2.16 o 
   7  10   3      287.15      297.47     16.14 o 
   8  10   3       16.38       17.87      2.11 o 
 -10  11   3        2.12        2.46      2.30 o 
  -9  11   3       39.08       40.52      2.52 o 
  -8  11   3        8.45       12.70      1.52 o 
  -7  11   3        3.51        1.50      0.80 o 
  -6  11   3       35.09       29.93      1.90 o 
  -5  11   3       50.43       46.05      2.37 o 
  -4  11   3       32.47       29.24      1.62 o 
  -3  11   3      397.94      393.78      6.93 o 
  -2  11   3      117.63      112.14      2.80 o 
  -1  11   3        1.93        1.23      0.52 o 
   0  11   3      137.57      131.99      2.69 o 
   1  11   3      416.59      406.80      6.90 o 
   2  11   3     1122.36     1095.89     24.52 o 
   3  11   3      233.54      219.85      4.72 o 
   4  11   3      141.00      124.47      3.41 o 
   5  11   3       52.99       63.39      2.85 o 
   6  11   3      101.68      103.43      4.00 o 
   7  11   3       78.38       79.31      4.79 o 
   8  11   3       18.26       17.18      2.10 o 
 -10  12   3       28.33       29.61      4.34 o 
  -9  12   3        8.39       13.14      3.10 o 
  -8  12   3       25.98       31.33      2.21 o 
  -7  12   3       20.29       15.99      1.63 o 
  -6  12   3        0.47        1.31      0.74 o 
  -5  12   3      143.50      133.30      3.61 o 
  -4  12   3        2.28        0.18      0.53 o 
  -3  12   3       89.89       83.80      2.57 o 
  -2  12   3      219.30      223.16      4.50 o 
  -1  12   3       29.74       28.43      1.45 o 
   0  12   3       18.19       22.76      1.36 o 
   1  12   3        3.91        3.07      0.63 o 
   2  12   3      129.78      112.78      3.57 o 
   3  12   3        1.24        1.85      0.94 o 
   4  12   3      112.55       97.12      4.35 o 
   5  12   3       40.23       48.25      2.16 o 
   6  12   3       73.82       68.86      2.89 o 
   7  12   3       79.92       81.71      3.72 o 
  -9  13   3        0.85        3.16      1.69 o 
  -8  13   3       11.77       10.07      1.48 o 
  -7  13   3       29.27       39.26      2.35 o 
  -6  13   3       25.41       23.39      1.62 o 
  -5  13   3       10.27       17.62      1.54 o 
  -4  13   3      121.49      107.13      3.16 o 
  -3  13   3      247.03      233.36      4.95 o 
  -2  13   3       37.29       38.63      3.13 o 
  -1  13   3      234.58      228.31      4.69 o 
   0  13   3        2.68        5.13      0.82 o 
   1  13   3       93.51       89.46      3.22 o 
   2  13   3      881.98      875.53     13.60 o 
   3  13   3      292.20      271.18      5.63 o 
   4  13   3        3.64        3.84      0.86 o 
   5  13   3       53.25       51.11      2.25 o 
   6  13   3       31.02       41.15      2.22 o 
   7  13   3        0.72        4.48      1.33 o 
  -9  14   3      117.31      116.04      7.60 o 
  -8  14   3        6.03        2.98      1.04 o 
  -7  14   3        6.39        6.12      1.17 o 
  -6  14   3      141.08      137.86      3.59 o 
  -5  14   3      465.39      433.80     11.35 o 
  -4  14   3      352.24      333.86      6.62 o 
  -3  14   3       79.30       83.29      2.71 o 
  -2  14   3      134.15      134.39      4.53 o 
  -1  14   3        0.55        1.61      0.94 o 
   0  14   3      507.13      521.46      8.80 o 
   1  14   3        0.02        0.48      0.58 o 
   2  14   3      235.24      221.03      5.90 o 
   3  14   3      164.76      158.21      4.00 o 
   4  14   3       13.23       15.02      1.52 o 
   5  14   3      124.72      102.34      3.34 o 
   6  14   3       55.78       54.00      2.88 o 
   7  14   3       10.16       23.18      3.80 o 
  -8  15   3        3.03        8.79      2.08 o 
  -7  15   3       46.75       55.45      3.42 o 
  -6  15   3      212.77      221.96      4.89 o 
  -5  15   3       98.26       81.29      3.34 o 
  -4  15   3        0.84        4.73      0.92 o 
  -3  15   3       38.65       35.58      2.21 o 
  -2  15   3       12.91        8.83      1.49 o 
  -1  15   3        0.08        1.37      1.96 o 
   0  15   3       14.64       17.22      1.38 o 
   1  15   3       15.10       17.47      1.37 o 
   2  15   3        0.79        0.54      1.26 o 
   3  15   3       18.53       18.13      1.81 o 
   4  15   3       41.25       51.46      3.69 o 
   5  15   3       34.98       43.18      2.29 o 
   6  15   3       32.27       44.75      2.46 o 
  -7  16   3      125.20      147.30      4.62 o 
  -6  16   3       26.67       21.19      3.59 o 
  -5  16   3      144.08      147.54      4.19 o 
  -4  16   3      226.33      212.21      5.09 o 
  -3  16   3       13.43       17.94      2.43 o 
  -2  16   3        8.71       12.21      1.77 o 
  -1  16   3       14.95       16.37      2.52 o 
   0  16   3       87.39       97.06      6.63 o 
   1  16   3        2.66        4.05      0.95 o 
   2  16   3       92.02       76.78      3.26 o 
   3  16   3       41.05       43.69      2.56 o 
   4  16   3       23.38       29.97      2.38 o 
   5  16   3       16.28       24.00      2.28 o 
   6  16   3       33.82       42.06      3.18 o 
  -6  17   3       41.98       42.39      3.14 o 
  -5  17   3       26.31       32.48      2.12 o 
  -4  17   3        0.49        0.50      0.90 o 
  -3  17   3       19.97       20.92      2.24 o 
  -2  17   3       18.60       20.64      3.16 o 
  -1  17   3      187.73      174.80      7.18 o 
   0  17   3        0.25       -0.62      0.75 o 
   1  17   3       99.63       95.86      5.84 o 
   2  17   3        2.69        4.34      1.09 o 
   3  17   3        0.28        3.15      1.14 o 
   4  17   3        0.74        3.14      2.46 o 
   5  17   3       16.85       30.11      2.65 o 
  -6  18   3       40.90       37.17      3.88 o 
  -5  18   3        1.96        1.88      0.82 o 
  -4  18   3       44.07       44.30      3.18 o 
  -3  18   3       41.37       33.83      2.79 o 
  -2  18   3       30.28       27.38      2.77 o 
  -1  18   3       21.09       22.09      2.33 o 
   0  18   3       92.75       89.58      8.29 o 
   1  18   3        1.83        3.14      1.62 o 
   2  18   3        7.54        9.80      1.51 o 
   3  18   3       99.05      107.39      4.27 o 
   4  18   3        0.03        2.28      1.76 o 
  -4  19   3        8.38        7.70      2.51 o 
  -3  19   3      129.11      153.32      5.74 o 
  -2  19   3      187.27      190.53      8.10 o 
  -1  19   3        0.26        2.55      1.21 o 
   0  19   3        8.75       18.32      3.24 o 
   1  19   3       12.51        5.27      2.08 o 
   2  19   3        4.79        6.19      2.01 o 
   3  19   3       10.47       17.92      2.72 o 
  -2  20   3       31.66       42.84      4.69 o 
  -1  20   3       85.11      124.27      7.41 o 
 -12   0   4        0.43        5.34      2.60 o 
 -11   0   4        5.03        7.66      2.70 o 
 -10   0   4      146.24      110.00      6.69 o 
  -9   0   4       53.97       57.54      4.59 o 
  -8   0   4     1806.08     1784.20     44.83 o 
  -7   0   4      946.67      941.83     25.40 o 
  -6   0   4      376.45      351.75     11.44 o 
  -5   0   4      422.78      411.37     12.44 o 
  -4   0   4        7.72        1.60      1.04 o 
  -3   0   4       34.21       59.08      3.18 o 
  -2   0   4      445.20      534.32     13.89 o 
  -1   0   4     1335.41     1397.07     23.16 o 
   0   0   4      932.19      874.92     14.85 o 
   1   0   4        2.79       -0.20      0.37 o 
   2   0   4       69.28       66.50      3.26 o 
   3   0   4       35.18       40.56      2.49 o 
   4   0   4      300.34      304.63      9.03 o 
   5   0   4       38.40       40.37      2.07 o 
   6   0   4      678.92      695.39     21.60 o 
   7   0   4       28.33       29.65      3.88 o 
   8   0   4      121.82      112.72      6.91 o 
   9   0   4        0.14        3.12      2.01 o 
 -12   1   4        3.98       10.43      3.11 o 
 -11   1   4       79.38       95.50      4.65 o 
 -10   1   4       61.75       57.42      3.53 o 
  -9   1   4        8.41       11.89      1.92 o 
  -8   1   4      183.65      164.32      5.41 o 
  -7   1   4       11.95        8.74      1.47 o 
  -6   1   4       34.59       34.51      2.15 o 
  -5   1   4      481.18      504.18     16.48 o 
  -4   1   4      294.82      279.87      6.34 o 
  -3   1   4      531.29      499.48      9.56 o 
  -2   1   4      182.93      186.14      4.27 o 
  -1   1   4       22.22       12.40      0.80 o 
   0   1   4      195.32      161.93      2.57 o 
   1   1   4      201.61      217.59      3.09 o 
   2   1   4     1406.75     1451.55     19.41 o 
   3   1   4       91.16       73.01      2.40 o 
   4   1   4       14.82       12.80      1.04 o 
   5   1   4        2.38        2.23      0.56 o 
   6   1   4       14.30       16.34      1.39 o 
   7   1   4       38.79       41.21      2.30 o 
   8   1   4      106.51      110.88      4.81 o 
   9   1   4       79.24       92.55      4.52 o 
 -11   2   4       11.42       11.68      2.15 o 
 -10   2   4       24.74       18.85      2.38 o 
  -9   2   4      231.61      210.83      6.62 o 
  -8   2   4      827.02      820.46     16.52 o 
  -7   2   4       99.10       94.12      6.10 o 
  -6   2   4      154.98      135.46      8.08 o 
  -5   2   4        5.76        7.13      1.21 o 
  -4   2   4      559.76      598.07     11.48 o 
  -3   2   4       35.15       31.26      1.66 o 
  -2   2   4      167.18      153.91      3.11 o 
  -1   2   4     1254.40     1352.52     18.31 o 
   0   2   4      541.48      515.47      5.87 o 
   1   2   4      570.87      631.65      9.09 o 
   2   2   4        8.74        6.57      0.73 o 
   3   2   4       70.99       67.79      2.32 o 
   4   2   4      375.66      391.01      9.04 o 
   5   2   4       97.11       95.93      2.35 o 
   6   2   4       59.43       53.00      2.38 o 
   7   2   4      304.46      300.18      6.37 o 
   8   2   4        2.45        4.53      1.44 o 
   9   2   4        0.06        1.91      1.27 o 
 -11   3   4      180.81      215.17      7.32 o 
 -10   3   4      110.28      108.16      4.77 o 
  -9   3   4       72.44       65.71      4.19 o 
  -8   3   4        0.01       -0.56      0.92 o 
  -7   3   4       10.30       10.55      1.56 o 
  -6   3   4       22.29       20.80      1.86 o 
  -5   3   4       82.21       72.05      2.90 o 
  -4   3   4      185.76      206.56     13.83 o 
  -3   3   4       88.52       84.09      3.22 o 
  -2   3   4        0.20        3.28      0.59 o 
  -1   3   4     3223.72     3469.84     39.10 o 
   0   3   4      877.63      936.21     11.21 o 
   1   3   4        2.61        2.38      0.48 o 
   2   3   4       31.57       33.13      1.18 o 
   3   3   4      148.10      151.26      9.66 o 
   4   3   4        8.50        8.20      0.87 o 
   5   3   4      131.66      130.73      3.51 o 
   6   3   4      259.61      259.75      5.64 o 
   7   3   4       40.57       39.77      2.09 o 
   8   3   4       71.40       75.38      5.02 o 
   9   3   4       15.56       24.15      3.88 o 
 -11   4   4        0.00        1.19      1.36 o 
 -10   4   4       21.11       19.42      2.48 o 
  -9   4   4       33.42       33.09      2.79 o 
  -8   4   4       17.56       15.84      1.99 o 
  -7   4   4       47.24       42.50      2.61 o 
  -6   4   4     1521.06     1533.09     29.94 o 
  -5   4   4        1.61        1.85      0.80 o 
  -4   4   4       37.65       33.66      1.92 o 
  -3   4   4      459.23      566.73      8.74 o 
  -2   4   4      216.32      240.51      3.79 o 
  -1   4   4      661.06      677.62      9.78 o 
   0   4   4       67.05       53.44      1.79 o 
   1   4   4      536.23      599.17      7.46 o 
   2   4   4      304.18      311.13      5.10 o 
   3   4   4       15.22       13.92      1.00 o 
   4   4   4       12.75       12.33      1.41 o 
   5   4   4       49.14       50.39      2.11 o 
   6   4   4        9.67       12.80      1.36 o 
   7   4   4        2.25        3.20      0.84 o 
   8   4   4        1.07        2.51      1.00 o 
   9   4   4        1.33        2.82      2.06 o 
 -11   5   4        2.29        3.88      2.24 o 
 -10   5   4        4.48        2.50      1.95 o 
  -9   5   4       10.64        9.61      1.79 o 
  -8   5   4       73.47       72.10      4.36 o 
  -7   5   4      530.90      518.82     11.36 o 
  -6   5   4       49.47       46.21      2.56 o 
  -5   5   4      147.66      161.87      4.70 o 
  -4   5   4        0.96        5.08      1.29 o 
  -3   5   4      126.75      113.93      2.76 o 
  -2   5   4      935.22      994.98     14.00 o 
  -1   5   4     1169.04     1187.26     16.69 o 
   0   5   4      152.56      132.93      3.71 o 
   1   5   4      142.69      151.05      3.05 o 
   2   5   4      653.60      644.65      8.45 o 
   3   5   4        6.47        3.88      0.54 o 
   4   5   4      466.70      476.03     10.17 o 
   5   5   4       22.21       21.69      1.57 o 
   6   5   4        0.84        1.49      0.85 o 
   7   5   4      144.79      144.47      4.05 o 
   8   5   4       31.26       29.22      2.40 o 
   9   5   4      124.14      129.61      4.89 o 
 -11   6   4       89.14      104.07      4.98 o 
 -10   6   4        1.85        2.21      1.72 o 
  -9   6   4       22.05       17.49      2.24 o 
  -8   6   4       10.85        7.12      1.50 o 
  -7   6   4       49.13       41.75      2.64 o 
  -6   6   4        4.95        6.40      1.29 o 
  -5   6   4      171.33      156.22      5.45 o 
  -4   6   4      149.93      151.97      3.44 o 
  -3   6   4        8.85        6.65      0.74 o 
  -2   6   4      768.57      809.11     11.75 o 
  -1   6   4      453.98      477.32      7.41 o 
   0   6   4     1806.39     1903.16     25.44 o 
   1   6   4      254.58      252.55      4.67 o 
   2   6   4       51.15       51.19      2.41 o 
   3   6   4        2.22        3.09      0.88 o 
   4   6   4       72.50       75.94      3.09 o 
   5   6   4      223.17      216.29      4.95 o 
   6   6   4       71.14       64.66      2.55 o 
   7   6   4        9.44        9.22      1.51 o 
   8   6   4      264.44      286.30     11.20 o 
   9   6   4        5.74       12.11      2.26 o 
 -11   7   4       32.86       50.47      3.86 o 
 -10   7   4       23.01       26.08      2.78 o 
  -9   7   4        8.15        7.60      1.68 o 
  -8   7   4       33.24       24.29      2.39 o 
  -7   7   4     1560.61     1572.54     28.29 o 
  -6   7   4       25.63       23.85      2.10 o 
  -5   7   4        6.67        3.29      0.72 o 
  -4   7   4      151.23      120.15      3.00 o 
  -3   7   4      180.60      179.54      3.71 o 
  -2   7   4        7.74        5.96      0.75 o 
  -1   7   4      318.88      339.50      5.72 o 
   0   7   4       69.66       62.42      2.15 o 
   1   7   4       20.73       23.61      1.27 o 
   2   7   4       36.56       30.47      2.12 o 
   3   7   4       64.75       59.04      2.03 o 
   4   7   4        8.76        6.45      1.16 o 
   5   7   4      678.89      667.13     13.79 o 
   6   7   4      213.29      189.23      5.76 o 
   7   7   4        0.10        1.13      0.89 o 
   8   7   4      150.90      161.64      5.52 o 
   9   7   4        0.88        4.13      1.66 o 
 -11   8   4        0.03       -1.83      1.83 o 
 -10   8   4       49.59       65.30      3.84 o 
  -9   8   4        8.72        9.77      2.63 o 
  -8   8   4      153.13      165.07      5.71 o 
  -7   8   4       11.87       17.63      2.07 o 
  -6   8   4      440.31      425.97      9.79 o 
  -5   8   4      108.80      104.91      2.88 o 
  -4   8   4       65.50       61.22      1.85 o 
  -3   8   4       34.48       31.07      1.43 o 
  -2   8   4        1.16       -0.07      0.45 o 
  -1   8   4       25.88       18.81      1.14 o 
   0   8   4       14.96       14.97      0.93 o 
   1   8   4      306.87      301.88      6.91 o 
   2   8   4       61.73       56.62      1.96 o 
   3   8   4      127.65      109.23      2.96 o 
   4   8   4      347.52      308.09      7.60 o 
   5   8   4       42.39       42.99      2.51 o 
   6   8   4       41.11       44.68      2.73 o 
   7   8   4      353.24      341.68      8.73 o 
   8   8   4      156.62      140.14      5.13 o 
 -10   9   4       61.41       74.35      4.46 o 
  -9   9   4      356.90      338.78      9.33 o 
  -8   9   4       38.78       40.37      3.56 o 
  -7   9   4       12.58       16.02      2.05 o 
  -6   9   4      172.98      171.52      6.97 o 
  -5   9   4       96.58       88.72      3.57 o 
  -4   9   4      275.79      263.40      7.20 o 
  -3   9   4       40.69       44.41      1.69 o 
  -2   9   4        2.49        4.33      0.73 o 
  -1   9   4      243.85      222.67      6.73 o 
   0   9   4       43.40       41.64      1.41 o 
   1   9   4      233.39      216.55      5.32 o 
   2   9   4       58.55       57.54      2.02 o 
   3   9   4     1114.63     1072.11     16.12 o 
   4   9   4      134.71      134.84      3.76 o 
   5   9   4       61.52       47.88      3.37 o 
   6   9   4       25.01       21.96      2.13 o 
   7   9   4      186.17      166.39      5.57 o 
   8   9   4       59.07       56.60      3.21 o 
 -10  10   4        6.69        8.32      2.22 o 
  -9  10   4       23.21       24.43      8.06 o 
  -8  10   4       76.56       66.02      4.98 o 
  -7  10   4       36.72       33.07      2.69 o 
  -6  10   4      279.55      277.17      7.50 o 
  -5  10   4      333.64      299.39      9.72 o 
  -4  10   4      754.38      748.15     14.51 o 
  -3  10   4        7.86        7.69      1.18 o 
  -2  10   4        2.92        4.78      0.78 o 
  -1  10   4       62.27       61.04      2.02 o 
   0  10   4      574.07      539.54      7.54 o 
   1  10   4       23.69       22.60      1.39 o 
   2  10   4       29.28       33.63      1.98 o 
   3  10   4      117.03      107.46      3.05 o 
   4  10   4       64.34       56.30      2.24 o 
   5  10   4       22.60       22.91      3.62 o 
   6  10   4      121.71      104.70      4.13 o 
   7  10   4      198.57      168.11      5.62 o 
 -10  11   4        0.06       -1.02      1.93 o 
  -9  11   4       50.64       52.20      3.69 o 
  -8  11   4      430.50      449.51     11.18 o 
  -7  11   4       10.02       14.49      2.06 o 
  -6  11   4        2.92        4.50      1.64 o 
  -5  11   4        6.99        6.44      1.13 o 
  -4  11   4      141.32      125.76      4.25 o 
  -3  11   4       18.12       20.87      1.69 o 
  -2  11   4     1249.73     1316.39     18.75 o 
  -1  11   4      181.19      169.53      3.77 o 
   0  11   4      774.84      752.73     10.05 o 
   1  11   4      106.06      109.54      2.95 o 
   2  11   4       35.22       33.32      1.65 o 
   3  11   4       41.31       37.77      4.85 o 
   4  11   4      343.93      317.19      6.40 o 
   5  11   4      116.57      100.41      6.15 o 
   6  11   4      839.12      785.77     16.28 o 
   7  11   4       81.34       78.90      4.37 o 
  -9  12   4       56.07       54.14      3.83 o 
  -8  12   4      337.64      300.34      8.67 o 
  -7  12   4       22.74       27.57      2.67 o 
  -6  12   4       35.77       30.07      2.62 o 
  -5  12   4      360.59      340.82     12.04 o 
  -4  12   4     1757.59     1609.53     28.46 o 
  -3  12   4      271.91      249.52      6.51 o 
  -2  12   4        9.84        9.04      1.00 o 
  -1  12   4        6.39        5.56      0.85 o 
   0  12   4        9.37        7.46      1.06 o 
   1  12   4      606.31      606.37      9.97 o 
   2  12   4        1.50        1.40      1.21 o 
   3  12   4        4.74        3.96      1.07 o 
   4  12   4       24.53       20.48      1.60 o 
   5  12   4        8.17       10.24      1.55 o 
   6  12   4       17.21       17.43      1.99 o 
   7  12   4      140.49      154.21      5.53 o 
  -9  13   4        2.64        7.31      2.78 o 
  -8  13   4       34.70       40.20      3.31 o 
  -7  13   4       37.48       33.44      3.73 o 
  -6  13   4       21.42       20.12      2.32 o 
  -5  13   4        8.03        7.99      1.43 o 
  -4  13   4       68.70       52.84      4.79 o 
  -3  13   4      140.65      132.59      4.52 o 
  -2  13   4      386.55      391.20      7.04 o 
  -1  13   4      413.52      399.31      7.12 o 
   0  13   4        3.06        6.89      1.68 o 
   1  13   4      144.89      123.91      6.07 o 
   2  13   4       66.28       55.02      2.15 o 
   3  13   4      120.85      123.45      3.51 o 
   4  13   4        6.76        9.06      1.18 o 
   5  13   4      160.26      149.97      5.07 o 
   6  13   4       11.45       19.36      5.49 o 
  -8  14   4       33.87       44.67      3.52 o 
  -7  14   4       62.43       71.28      7.86 o 
  -6  14   4       65.29       74.61      4.23 o 
  -5  14   4       19.36       18.10      4.18 o 
  -4  14   4       29.50       36.17      2.59 o 
  -3  14   4      106.42       99.07      6.20 o 
  -2  14   4        6.69        7.74      1.35 o 
  -1  14   4       56.80       51.28      2.26 o 
   0  14   4        1.42        1.70      0.76 o 
   1  14   4        7.38        6.63      1.22 o 
   2  14   4        0.06        1.53      0.82 o 
   3  14   4       20.58       21.34      1.61 o 
   4  14   4       68.04       66.78      4.51 o 
   5  14   4       84.31       92.56      3.92 o 
   6  14   4      255.26      276.76     11.71 o 
  -7  15   4       69.64       64.00      3.81 o 
  -6  15   4        9.34       12.65      1.70 o 
  -5  15   4       18.84       15.14      1.92 o 
  -4  15   4       13.69       13.96      1.85 o 
  -3  15   4        7.55        9.65      1.55 o 
  -2  15   4       51.51       50.83      6.69 o 
  -1  15   4       29.72       30.10      5.50 o 
   0  15   4        7.91        9.16      1.36 o 
   1  15   4       38.42       37.17      2.29 o 
   2  15   4       22.68       28.23      3.82 o 
   3  15   4       17.08       11.97      2.17 o 
   4  15   4        0.78        1.16      0.82 o 
   5  15   4       14.08       16.99      2.03 o 
   6  15   4        2.34       -0.50      1.89 o 
  -7  16   4       17.57       26.27      4.30 o 
  -6  16   4        1.43        5.02      1.39 o 
  -5  16   4       37.36       36.35      2.83 o 
  -4  16   4        1.97        1.31      2.77 o 
  -3  16   4       25.51       28.59      2.47 o 
  -2  16   4       51.83       49.64      5.08 o 
  -1  16   4        9.13       15.13      3.40 o 
   0  16   4        0.01        0.65      2.35 o 
   1  16   4        1.04        2.13      0.90 o 
   2  16   4        0.17        1.70      0.90 o 
   3  16   4        6.50        6.63      1.27 o 
   4  16   4        0.20        0.10      0.85 o 
  -6  17   4        1.16        0.44      1.50 o 
  -5  17   4       21.03       35.60      2.93 o 
  -4  17   4      101.61      110.59      4.62 o 
  -3  17   4        0.10        0.92      1.38 o 
  -2  17   4        0.02        1.99      0.96 o 
  -1  17   4      359.15      419.59     14.52 o 
   0  17   4        4.14        3.92      1.74 o 
   1  17   4       12.80       14.88      1.75 o 
   2  17   4       28.64       32.26      2.42 o 
   3  17   4      195.56      212.19      7.77 o 
   4  17   4        1.14        2.87      1.10 o 
  -5  18   4       47.53       68.24      5.46 o 
  -4  18   4       23.10       23.06      2.49 o 
  -3  18   4       29.43       36.54      2.95 o 
  -2  18   4        1.21        2.00      1.09 o 
  -1  18   4       17.92       21.41      3.26 o 
   0  18   4        1.88        4.42      1.79 o 
   1  18   4      110.42       88.13      5.84 o 
   2  18   4       52.92       59.21      3.07 o 
   3  18   4       34.16       27.97      2.45 o 
  -3  19   4       15.30       30.19      4.09 o 
  -2  19   4      135.34      139.09      7.70 o 
  -1  19   4       48.16       51.33      4.84 o 
 -11   1   5        0.49        2.67      1.50 o 
 -10   1   5      118.40      115.61      7.25 o 
  -9   1   5      309.96      291.31     16.30 o 
  -8   1   5       62.92       61.33      3.27 o 
  -7   1   5       55.56       45.84      2.71 o 
  -6   1   5      717.55      650.81     13.17 o 
  -5   1   5      185.45      185.28      5.16 o 
  -4   1   5       49.33       48.50      4.09 o 
  -3   1   5      152.50      162.38      4.28 o 
  -2   1   5       40.65       35.17      1.41 o 
  -1   1   5        8.60        4.95      0.58 o 
   0   1   5      129.08      129.36      2.35 o 
   1   1   5      306.67      275.36      6.16 o 
   2   1   5      500.65      473.91      9.34 o 
   3   1   5      188.80      185.66     13.55 o 
   4   1   5      409.87      407.87      7.19 o 
   5   1   5        4.11        5.08      0.77 o 
   6   1   5      196.17      193.03      5.09 o 
   7   1   5       48.44       54.78      3.43 o 
   8   1   5       67.79       64.54      9.11 o 
   9   1   5        6.87        7.52      2.91 o 
 -11   2   5       53.88       80.31      4.43 o 
 -10   2   5        3.76        3.47      1.95 o 
  -9   2   5        1.98        1.45      1.21 o 
  -8   2   5      208.11      189.05      6.08 o 
  -7   2   5       41.15       33.24      2.50 o 
  -6   2   5      165.66      154.49      6.04 o 
  -5   2   5      979.86      970.00     21.70 o 
  -4   2   5      482.83      428.30     11.89 o 
  -3   2   5       43.67       41.25      2.67 o 
  -2   2   5       82.96       97.27      2.45 o 
  -1   2   5        7.29       17.06      1.01 o 
   0   2   5      333.11      368.54      5.13 o 
   1   2   5       93.04       94.96      7.62 o 
   2   2   5        0.65        0.63      0.94 o 
   3   2   5       67.58       70.27      2.56 o 
   4   2   5       18.31       22.06      1.34 o 
   5   2   5       36.98       41.37      2.09 o 
   6   2   5        4.63        4.76      1.01 o 
   7   2   5      100.46      102.66      5.40 o 
   8   2   5        2.36        1.45      1.39 o 
   9   2   5        2.60        3.32      2.30 o 
 -11   3   5       33.10       38.10      3.93 o 
 -10   3   5       34.79       32.06      3.03 o 
  -9   3   5      104.84       99.03      4.45 o 
  -8   3   5      219.46      188.94      6.07 o 
  -7   3   5      293.53      265.93      7.23 o 
  -6   3   5       59.25       51.40      2.70 o 
  -5   3   5       65.35       73.71      3.04 o 
  -4   3   5        4.95       10.73      1.38 o 
  -3   3   5      247.34      255.23      7.37 o 
  -2   3   5      363.20      367.40      6.19 o 
  -1   3   5      699.29      696.22     10.24 o 
   0   3   5      292.59      299.24      4.50 o 
   1   3   5        4.18        8.79      0.83 o 
   2   3   5       42.07       43.76      2.55 o 
   3   3   5      135.99      140.67      3.40 o 
   4   3   5       15.69       16.11      1.23 o 
   5   3   5       58.60       54.74      2.32 o 
   6   3   5      418.24      399.61      7.97 o 
   7   3   5      115.69      116.75      3.74 o 
   8   3   5       40.90       49.07      3.72 o 
 -11   4   5       14.24       16.34      2.49 o 
 -10   4   5        1.47        0.66      1.25 o 
  -9   4   5        7.72        7.29      1.68 o 
  -8   4   5       89.06       85.26      3.94 o 
  -7   4   5      591.69      559.42     17.90 o 
  -6   4   5      148.21      142.25      6.53 o 
  -5   4   5       61.38       63.63      4.81 o 
  -4   4   5      296.98      286.45     11.29 o 
  -3   4   5        2.36        2.38      0.74 o 
  -2   4   5      104.72       99.42      2.54 o 
  -1   4   5      284.42      281.98      4.31 o 
   0   4   5     2163.54     2192.23     51.34 o 
   1   4   5        1.70        3.67      0.60 o 
   2   4   5      182.57      178.09      4.55 o 
   3   4   5       71.09       68.42      3.07 o 
   4   4   5       39.43       41.73      2.34 o 
   5   4   5       31.65       38.59      2.07 o 
   6   4   5        0.13        2.23      0.79 o 
   7   4   5        2.01        4.45      1.07 o 
   8   4   5       62.82       56.86      4.46 o 
 -11   5   5       25.10       34.73      3.38 o 
 -10   5   5       80.67       87.55      4.45 o 
  -9   5   5        9.03        8.64      1.81 o 
  -8   5   5      239.09      238.10      9.56 o 
  -7   5   5      338.28      305.53     15.31 o 
  -6   5   5      283.48      270.49      7.06 o 
  -5   5   5     1349.29     1351.97     19.46 o 
  -4   5   5       20.36       20.21      1.36 o 
  -3   5   5       85.21       92.76      5.71 o 
  -2   5   5        1.67        3.55      0.71 o 
  -1   5   5      257.75      240.98      4.39 o 
   0   5   5      122.19      120.88      3.46 o 
   1   5   5       60.20       59.82      1.83 o 
   2   5   5      225.49      209.79      5.09 o 
   3   5   5        1.56        2.51      0.92 o 
   4   5   5        5.41        3.41      1.22 o 
   5   5   5      303.81      290.88      7.61 o 
   6   5   5       14.01       16.21      1.59 o 
   7   5   5        1.23        1.48      1.22 o 
   8   5   5       35.90       40.81      2.79 o 
 -11   6   5        0.00        1.06      2.41 o 
 -10   6   5        3.49        5.47      1.73 o 
  -9   6   5        0.26        1.53      1.48 o 
  -8   6   5      235.71      242.52      7.21 o 
  -7   6   5      189.17      177.55      5.73 o 
  -6   6   5        0.02        0.33      0.60 o 
  -5   6   5      459.60      453.58      7.94 o 
  -4   6   5       36.73       34.07      2.39 o 
  -3   6   5       10.43       13.22      1.69 o 
  -2   6   5      279.89      285.04      9.07 o 
  -1   6   5      400.88      387.17      6.39 o 
   0   6   5       89.64       85.17      3.46 o 
   1   6   5       14.46       13.65      1.02 o 
   2   6   5        6.16        7.06      0.92 o 
   3   6   5        9.10       10.59      1.47 o 
   4   6   5        4.35        4.21      1.11 o 
   5   6   5       91.43       98.02      6.22 o 
   6   6   5       96.43       92.40      3.24 o 
   7   6   5        9.19       11.84      1.76 o 
   8   6   5       44.64       47.89      3.65 o 
 -10   7   5       24.37       26.85      2.90 o 
  -9   7   5       60.43       66.18      3.73 o 
  -8   7   5      340.51      337.59      9.21 o 
  -7   7   5      245.57      233.08      6.80 o 
  -6   7   5      145.84      138.72      3.66 o 
  -5   7   5       53.72       54.81      2.12 o 
  -4   7   5       11.64       13.60      1.19 o 
  -3   7   5      145.45      127.17      2.81 o 
  -2   7   5      865.61      859.95     12.66 o 
  -1   7   5     1316.46     1426.40     19.80 o 
   0   7   5      102.56      100.11      3.16 o 
   1   7   5      110.93      103.01      2.35 o 
   2   7   5      258.21      211.68      5.76 o 
   3   7   5      120.76      123.22      4.19 o 
   4   7   5      186.93      174.25      5.45 o 
   5   7   5      578.90      555.59     20.87 o 
   6   7   5      318.11      314.25      8.34 o 
   7   7   5        4.72        9.17      1.63 o 
   8   7   5        1.40        2.28      1.35 o 
 -10   8   5        2.28        8.07      1.94 o 
  -9   8   5        0.54        1.11      1.72 o 
  -8   8   5       18.38       15.57      2.15 o 
  -7   8   5      139.71      119.66      4.67 o 
  -6   8   5       27.78       21.42      2.16 o 
  -5   8   5       24.78       26.87      1.58 o 
  -4   8   5       27.09       22.29      2.06 o 
  -3   8   5      257.90      221.26      5.47 o 
  -2   8   5       14.37        9.59      0.99 o 
  -1   8   5       26.55       26.01      1.69 o 
   0   8   5       77.97       66.72      4.62 o 
   1   8   5      102.75      101.29      2.77 o 
   2   8   5       59.45       49.38      1.92 o 
   3   8   5        8.80       10.73      1.52 o 
   4   8   5       17.26       15.30      1.79 o 
   5   8   5      105.38       89.49      3.83 o 
   6   8   5       10.09        9.60      1.86 o 
   7   8   5       20.13       26.10      2.47 o 
 -10   9   5        0.02        0.89      1.43 o 
  -9   9   5        8.37        7.62      1.79 o 
  -8   9   5        4.30        7.40      1.73 o 
  -7   9   5      215.70      192.11      6.20 o 
  -6   9   5       78.00       70.39      3.42 o 
  -5   9   5      601.52      575.90     12.29 o 
  -4   9   5       19.48       22.27      1.34 o 
  -3   9   5       15.57        9.84      1.05 o 
  -2   9   5      281.53      268.96      5.18 o 
  -1   9   5      169.82      167.26      3.24 o 
   0   9   5       43.34       45.23      1.77 o 
   1   9   5      141.92      135.52      3.37 o 
   2   9   5        3.82        4.54      0.80 o 
   3   9   5       71.29       69.96      3.14 o 
   4   9   5       13.17       18.60      2.61 o 
   5   9   5        5.64        6.95      1.41 o 
   6   9   5      162.98      151.15      5.33 o 
   7   9   5       36.64       38.50      2.73 o 
  -9  10   5       17.96       25.70      2.83 o 
  -8  10   5        0.04       -0.64      0.99 o 
  -7  10   5      163.82      159.96      5.65 o 
  -6  10   5       26.68       26.66      3.49 o 
  -5  10   5       62.49       45.76      3.24 o 
  -4  10   5      133.30      133.93      3.13 o 
  -3  10   5      402.92      372.96      6.74 o 
  -2  10   5      586.05      547.80      8.97 o 
  -1  10   5        3.71        2.22      0.71 o 
   0  10   5      639.53      615.90     11.57 o 
   1  10   5       61.23       55.41      3.07 o 
   2  10   5       31.03       27.05      2.45 o 
   3  10   5       30.92       26.09      2.16 o 
   4  10   5       11.64       13.40      1.80 o 
   5  10   5        3.98        4.48      2.36 o 
   6  10   5       19.39       21.11      2.26 o 
  -9  11   5       27.04       28.04      3.00 o 
  -8  11   5        0.01        1.13      1.22 o 
  -7  11   5       59.39       58.03      3.46 o 
  -6  11   5       20.82       25.82      3.34 o 
  -5  11   5        1.57        4.19      1.38 o 
  -4  11   5        5.83        6.89      1.90 o 
  -3  11   5      407.52      401.94      7.19 o 
  -2  11   5       49.73       45.93      1.86 o 
  -1  11   5      301.35      293.22      6.92 o 
   0  11   5       95.70       88.25      3.24 o 
   1  11   5        2.28        2.26      0.67 o 
   2  11   5      136.69      119.59      3.30 o 
   3  11   5       15.36       13.00      3.05 o 
   4  11   5      172.53      165.10      5.99 o 
   5  11   5        0.86        5.49      1.27 o 
   6  11   5      124.24      134.33      5.03 o 
  -8  12   5       93.48       89.15     10.45 o 
  -7  12   5        0.55        0.35      1.19 o 
  -6  12   5        4.02        8.39      2.50 o 
  -5  12   5       10.82        7.60      1.24 o 
  -4  12   5      133.03      115.39      4.21 o 
  -3  12   5        7.36        9.15      1.39 o 
  -2  12   5       18.92       19.08      1.41 o 
  -1  12   5       19.16       23.77      3.24 o 
   0  12   5       36.74       38.16      2.14 o 
   1  12   5       90.36       93.92      3.48 o 
   2  12   5       40.64       35.28      2.34 o 
   3  12   5       72.02       76.17      3.36 o 
   4  12   5        5.28        3.54      1.17 o 
   5  12   5        3.41        3.94      1.23 o 
   6  12   5       19.59       24.75      3.90 o 
  -8  13   5       41.26       62.35      6.72 o 
  -7  13   5      156.39      165.23      6.09 o 
  -6  13   5        0.09        1.12      1.10 o 
  -5  13   5       49.27       50.77      2.66 o 
  -4  13   5      114.71      108.73      4.19 o 
  -3  13   5       35.55       40.04      2.50 o 
  -2  13   5      217.97      217.48      5.56 o 
  -1  13   5       25.76       28.59      2.03 o 
   0  13   5        8.82        7.69      1.25 o 
   1  13   5      311.42      280.36      7.02 o 
   2  13   5        0.12       -0.28      1.22 o 
   3  13   5       68.80       66.69      2.56 o 
   4  13   5      123.65      115.12      4.43 o 
   5  13   5       21.40       33.22      2.70 o 
  -7  14   5       61.89       64.79      3.84 o 
  -6  14   5       16.46       16.20      2.29 o 
  -5  14   5        1.21        1.05      1.65 o 
  -4  14   5       81.09       78.50      3.57 o 
  -3  14   5      296.03      264.62      7.20 o 
  -2  14   5      226.93      207.89      8.68 o 
  -1  14   5       35.78       38.29      2.29 o 
   0  14   5       10.14       15.26      2.70 o 
   1  14   5      204.63      198.47      5.72 o 
   2  14   5       22.10       26.71      2.13 o 
   3  14   5        0.75        0.42      0.73 o 
   4  14   5        0.12        0.94      1.03 o 
   5  14   5       41.21       32.71      4.03 o 
  -7  15   5        7.14        6.79      2.37 o 
  -6  15   5       86.16       89.34      9.87 o 
  -5  15   5       24.58       12.27      2.70 o 
  -4  15   5       18.62       20.27      2.20 o 
  -3  15   5       93.52       86.28      4.78 o 
  -2  15   5        1.31        2.10      1.25 o 
  -1  15   5       36.29       43.38      2.46 o 
   0  15   5       24.08       20.43      1.95 o 
   1  15   5        3.18        5.59      1.14 o 
   2  15   5        0.44        5.56      2.03 o 
   3  15   5       60.85       60.18      3.07 o 
   4  15   5       77.46       75.76      4.90 o 
   5  15   5        2.65       10.67      2.60 o 
  -6  16   5        3.05        4.98      2.18 o 
  -5  16   5        0.65        0.55      1.15 o 
  -4  16   5        8.83        8.87      4.71 o 
  -3  16   5       31.77       26.94      2.50 o 
  -2  16   5       74.41       87.80      5.52 o 
  -1  16   5       33.85       27.33      3.38 o 
   0  16   5       15.70       17.74      1.90 o 
   1  16   5      246.78      235.07      6.59 o 
   2  16   5        0.87        1.10      0.93 o 
   3  16   5        1.07        4.37      1.23 o 
  -5  17   5        0.07        0.25      1.60 o 
  -4  17   5        7.22        7.38      1.57 o 
  -3  17   5        0.13        0.50      0.91 o 
  -2  17   5        6.29        6.87      1.95 o 
  -1  17   5       27.06       34.47      3.92 o 
   0  17   5       30.37       41.85      4.22 o 
   1  17   5        4.67        3.46      1.09 o 
   2  17   5       14.79       15.60      1.89 o 
   3  17   5        0.04        3.22      1.81 o 
  -4  18   5       32.36       47.06      4.90 o 
  -2  18   5       20.86       19.02      3.30 o 
  -1  18   5       14.61       17.44      3.05 o 
   0  18   5        0.19        2.66      1.70 o 
   1  18   5        2.70        6.64      2.16 o 
   2  18   5        0.75        0.73      1.39 o 
 -10   0   6        7.94       14.76      3.45 o 
  -9   0   6        1.60       10.57      2.68 o 
  -8   0   6        0.04       -1.29      1.29 o 
  -7   0   6      198.95      181.21      8.14 o 
  -6   0   6        1.41        3.32      1.50 o 
  -5   0   6      281.99      276.92      9.84 o 
  -4   0   6       71.74       66.50      3.97 o 
  -3   0   6      120.19      108.38      4.92 o 
  -2   0   6      975.31      926.59     16.72 o 
  -1   0   6       28.53       26.63      2.11 o 
   0   0   6      358.36      376.96     11.48 o 
   1   0   6      165.23      172.22      6.67 o 
   2   0   6       49.43       51.50      3.34 o 
   3   0   6       17.66       16.34      2.10 o 
   4   0   6       72.33       62.44      3.68 o 
   5   0   6      591.50      586.45     12.58 o 
   6   0   6      228.40      220.98     10.57 o 
   7   0   6      132.96      153.80      8.81 o 
 -10   1   6        0.22       -1.13      1.13 o 
  -9   1   6        2.15        2.39      2.85 o 
  -8   1   6       11.41       11.76      2.99 o 
  -7   1   6      301.98      283.99      7.66 o 
  -6   1   6        0.41        0.27      0.88 o 
  -5   1   6       32.22       30.73      2.20 o 
  -4   1   6       67.94       64.61      3.43 o 
  -3   1   6        4.83        4.54      0.83 o 
  -2   1   6        9.22        5.41      0.73 o 
  -1   1   6        0.41        1.00      0.54 o 
   0   1   6        0.25        0.96      0.60 o 
   1   1   6      162.42      163.60      4.57 o 
   2   1   6      407.23      420.00      8.86 o 
   3   1   6       30.11       29.22      1.90 o 
   4   1   6        0.34        1.75      0.67 o 
   5   1   6        0.06        1.33      1.10 o 
   6   1   6       33.23       36.54      4.03 o 
   7   1   6      249.65      255.98      8.42 o 
 -10   2   6       49.01       46.75      3.59 o 
  -9   2   6        7.68        7.45      1.76 o 
  -8   2   6       80.12       70.87      3.66 o 
  -7   2   6      675.92      645.34     13.72 o 
  -6   2   6        2.96        1.05      0.94 o 
  -5   2   6       91.89       88.92      3.56 o 
  -4   2   6      605.47      575.47     11.56 o 
  -3   2   6        0.41        0.42      0.58 o 
  -2   2   6      181.09      174.99      4.72 o 
  -1   2   6       28.26       26.63      1.93 o 
   0   2   6       69.32       64.90      2.67 o 
   1   2   6      260.89      267.30      6.37 o 
   2   2   6       15.96       17.10      1.52 o 
   3   2   6       61.96       54.63      5.61 o 
   4   2   6       57.04       52.65      2.10 o 
   5   2   6       19.83       20.22      1.76 o 
   6   2   6        0.16        1.40      0.80 o 
   7   2   6       90.52       88.04      6.63 o 
 -10   3   6        7.17        4.53      1.65 o 
  -9   3   6      155.04      151.01      6.45 o 
  -8   3   6        0.14        0.15      1.09 o 
  -7   3   6       29.59       34.45      2.68 o 
  -6   3   6       25.24       25.99      2.81 o 
  -5   3   6      277.39      253.73      6.61 o 
  -4   3   6       20.19       19.50      1.43 o 
  -3   3   6      615.21      588.07     20.26 o 
  -2   3   6       28.61       26.40      1.70 o 
  -1   3   6        4.08        6.41      0.83 o 
   0   3   6       82.25       77.94      2.95 o 
   1   3   6        4.77        4.61      0.94 o 
   2   3   6       98.56       93.88      3.24 o 
   3   3   6       49.24       46.24      2.20 o 
   4   3   6      128.53      130.33      4.57 o 
   5   3   6        4.90        6.53      1.32 o 
   6   3   6       30.20       32.13      2.21 o 
   7   3   6       33.33       32.74      2.30 o 
   8   3   6       27.42       27.02      4.30 o 
 -10   4   6       16.48       25.82      3.51 o 
  -9   4   6       58.67       68.17      3.79 o 
  -8   4   6      134.23      128.33      5.00 o 
  -7   4   6       51.53       53.00      3.02 o 
  -6   4   6      709.10      693.14     14.22 o 
  -5   4   6      163.62      152.28      3.87 o 
  -4   4   6      517.99      518.88      8.77 o 
  -3   4   6      410.60      384.72      6.82 o 
  -2   4   6       23.01       20.23      1.30 o 
  -1   4   6       70.20       68.79      2.72 o 
   0   4   6      308.29      292.02      6.82 o 
   1   4   6        1.66        2.26      1.14 o 
   2   4   6        2.48        4.11      0.91 o 
   3   4   6        6.98        8.42      1.04 o 
   4   4   6        7.38        9.33      1.73 o 
   5   4   6       10.92        9.70      1.54 o 
   6   4   6       54.88       51.34      2.70 o 
   7   4   6      269.33      279.16     10.52 o 
 -10   5   6       22.04       25.26      3.88 o 
  -9   5   6       13.79       13.25      2.16 o 
  -8   5   6        2.65        2.53      1.31 o 
  -7   5   6      656.36      628.53     13.60 o 
  -6   5   6      942.70      883.92     13.97 o 
  -5   5   6      577.05      526.73      9.10 o 
  -4   5   6      361.52      343.44      6.46 o 
  -3   5   6       30.18       28.09      2.14 o 
  -2   5   6       88.85       93.78      3.09 o 
  -1   5   6      709.27      721.85     13.69 o 
   0   5   6     1200.40     1204.68     21.29 o 
   1   5   6      150.59      143.74      4.22 o 
   2   5   6      127.08      126.83      3.88 o 
   3   5   6       21.54       21.02      2.06 o 
   4   5   6      332.24      311.08      8.09 o 
   5   5   6       68.02       68.94      3.37 o 
   6   5   6      235.73      239.69      5.93 o 
   7   5   6      169.49      174.39      5.03 o 
 -10   6   6       97.23      105.84      5.05 o 
  -9   6   6       46.55       51.01      3.65 o 
  -8   6   6       22.30       18.08      2.27 o 
  -7   6   6        4.52        5.71      1.09 o 
  -6   6   6      102.19       95.90      3.14 o 
  -5   6   6       21.23       26.13      1.75 o 
  -4   6   6        0.40        1.49      0.71 o 
  -3   6   6       20.52       24.84      1.53 o 
  -2   6   6       23.31       22.02      2.25 o 
  -1   6   6     1186.17     1044.26     26.43 o 
   0   6   6       77.05       85.26      2.47 o 
   1   6   6       24.25       23.64      1.79 o 
   2   6   6        0.00        0.90      0.82 o 
   3   6   6       29.28       24.25      2.14 o 
   4   6   6       83.76       85.82      5.88 o 
   5   6   6       24.05       26.75      5.59 o 
   6   6   6        0.84        2.36      0.99 o 
   7   6   6       17.61       31.05      3.41 o 
 -10   7   6       25.34       38.19      3.47 o 
  -9   7   6        0.14       -1.12      1.12 o 
  -8   7   6       99.55       92.86      4.31 o 
  -7   7   6       20.69       28.42      2.60 o 
  -6   7   6       10.86        8.24      1.20 o 
  -5   7   6      533.48      492.92      8.71 o 
  -4   7   6      414.82      405.12      7.35 o 
  -3   7   6       85.70       87.45      4.23 o 
  -2   7   6       55.91       50.36      2.05 o 
  -1   7   6     1574.72     1583.54     62.71 o 
   0   7   6       41.08       37.91      2.91 o 
   1   7   6      343.45      315.68     14.42 o 
   2   7   6      192.70      174.91      5.37 o 
   3   7   6       84.63       85.56      3.64 o 
   4   7   6       72.26       64.24      3.20 o 
   5   7   6        4.61        6.34      1.49 o 
   6   7   6       15.36       23.54      2.47 o 
   7   7   6        0.01        0.95      1.39 o 
  -9   8   6       13.37       10.44      1.98 o 
  -8   8   6       10.00        6.25      1.64 o 
  -7   8   6       15.99       18.76      3.72 o 
  -6   8   6       16.68       18.04      1.56 o 
  -5   8   6        2.43        1.64      0.76 o 
  -4   8   6      328.11      315.56      6.23 o 
  -3   8   6       48.36       43.97      1.90 o 
  -2   8   6      243.79      226.34      8.26 o 
  -1   8   6       16.73       21.55      1.71 o 
   0   8   6      204.56      188.65      4.14 o 
   1   8   6      109.85       96.67      3.69 o 
   2   8   6      124.80      116.26      4.24 o 
   3   8   6        6.52        8.86      1.76 o 
   4   8   6       98.25       87.69      8.15 o 
   5   8   6       20.02       22.69      2.35 o 
   6   8   6       14.41       13.83      1.95 o 
  -9   9   6       81.39       88.06      4.50 o 
  -8   9   6        0.49       -0.15      1.14 o 
  -7   9   6        1.04        3.51      1.29 o 
  -6   9   6       43.62       50.42      3.07 o 
  -5   9   6        0.43        1.29      0.69 o 
  -4   9   6      116.75      111.26      3.25 o 
  -3   9   6        0.16        2.14      0.66 o 
  -2   9   6       43.96       38.97      2.13 o 
  -1   9   6       72.97       69.38      2.97 o 
   0   9   6        2.77        0.76      0.60 o 
   1   9   6      355.04      333.25      8.17 o 
   2   9   6        0.64        2.58      0.95 o 
   3   9   6      270.27      257.53      7.18 o 
   4   9   6       38.74       44.07      2.99 o 
   5   9   6        9.56       14.94      2.12 o 
   6   9   6       30.41       42.14      3.16 o 
  -9  10   6        1.22        3.88      4.13 o 
  -8  10   6       65.90       88.40      4.42 o 
  -7  10   6       89.90       98.33      6.29 o 
  -6  10   6       32.31       26.53      2.49 o 
  -5  10   6      109.37      107.02      3.64 o 
  -4  10   6        0.62        1.36      0.74 o 
  -3  10   6      128.50      120.01      4.02 o 
  -2  10   6       57.35       44.06      4.27 o 
  -1  10   6       11.59       17.96      1.68 o 
   0  10   6       43.97       38.37      1.77 o 
   1  10   6      422.89      429.53      7.85 o 
   2  10   6       56.55       52.63      7.16 o 
   3  10   6       10.92        9.69      1.58 o 
   4  10   6       65.86       66.92      3.42 o 
   5  10   6        1.28        6.02      3.45 o 
  -8  11   6       13.86       15.75      2.40 o 
  -7  11   6       12.23       14.72      2.19 o 
  -6  11   6        2.21        6.14      1.53 o 
  -5  11   6       16.47       14.53      2.00 o 
  -4  11   6       72.95       79.42      2.47 o 
  -3  11   6      225.81      226.88      6.04 o 
  -2  11   6       14.02       14.34      1.58 o 
  -1  11   6      186.65      170.47      5.01 o 
   0  11   6        7.74        8.91      1.42 o 
   1  11   6        0.00        1.27      0.68 o 
   2  11   6        0.02        0.02      1.02 o 
   3  11   6        7.05        8.80      3.57 o 
   4  11   6        0.64        3.00      1.20 o 
   5  11   6       49.46       46.81      3.07 o 
  -8  12   6      152.90      158.95      7.87 o 
  -7  12   6      189.48      173.68      6.84 o 
  -6  12   6        0.63        0.21      1.20 o 
  -5  12   6        0.16       -0.49      1.39 o 
  -4  12   6      118.88       95.33      3.40 o 
  -3  12   6        4.07        4.34      1.02 o 
  -2  12   6        9.46        8.91      1.28 o 
  -1  12   6      201.71      170.60      5.09 o 
   0  12   6        5.45        6.94      1.20 o 
   1  12   6       12.04       11.78      1.50 o 
   2  12   6       13.80       12.83      1.79 o 
   3  12   6        5.57        4.31      1.25 o 
   4  12   6       28.07       25.67      2.49 o 
   5  12   6       15.86       12.60      2.99 o 
  -7  13   6       73.94       81.34      4.28 o 
  -6  13   6       89.63       99.01      4.55 o 
  -5  13   6       10.09        9.48      1.74 o 
  -4  13   6       39.30       37.25      3.92 o 
  -3  13   6       41.38       40.87      3.82 o 
  -2  13   6       95.45       98.35      3.73 o 
  -1  13   6        3.11        2.70      1.04 o 
   0  13   6        4.57        7.44      1.26 o 
   1  13   6        0.54        2.94      0.88 o 
   2  13   6      132.68      131.27      6.42 o 
   3  13   6        6.04       12.02      1.72 o 
   4  13   6        0.14        1.42      1.17 o 
  -7  14   6        2.89        5.86      2.45 o 
  -6  14   6        1.00        1.45      1.27 o 
  -5  14   6        0.33        1.24      1.03 o 
  -4  14   6       26.92       31.90      4.33 o 
  -3  14   6        7.48        7.19      1.91 o 
  -2  14   6      146.32      154.34      4.94 o 
  -1  14   6        0.15        1.15      0.79 o 
   0  14   6        0.93        2.61      0.92 o 
   1  14   6        2.08        4.35      1.12 o 
   2  14   6        1.29        2.22      1.52 o 
   3  14   6       35.54       46.27      3.88 o 
  -6  15   6       76.17       68.80      5.32 o 
  -5  15   6       24.15       40.54      2.73 o 
  -4  15   6        4.08        7.04      2.08 o 
  -3  15   6       54.09       51.92      4.26 o 
  -2  15   6       23.04       26.00      3.38 o 
  -1  15   6       21.39       26.77      2.20 o 
   0  15   6      193.12      216.23      6.25 o 
   1  15   6       24.98       13.96      1.80 o 
   2  15   6       39.71       53.77      4.07 o 
  -5  16   6       22.80       38.36      4.47 o 
  -4  16   6       27.64       33.66      3.97 o 
  -3  16   6       44.03       54.60      4.49 o 
  -2  16   6        2.35        2.62      1.60 o 
  -1  16   6       41.11       34.22      3.82 o 
   0  16   6      216.15      217.14      6.42 o 
   1  16   6        0.50        2.51      1.02 o 
  -2  17   6      174.56      189.04      9.12 o 
  -1  17   6       21.81       21.66      3.39 o 
   0  17   6        0.00        2.45      1.62 o 
   1  17   6       41.17       44.39      4.01 o 
 -10   1   7       35.69       42.62      5.93 o 
  -9   1   7       27.63       32.59      3.05 o 
  -8   1   7       25.00       23.26      3.68 o 
  -7   1   7       62.14       65.10      3.42 o 
  -6   1   7       45.62       45.59      2.85 o 
  -5   1   7      188.02      171.59      5.28 o 
  -4   1   7      376.54      351.68      6.74 o 
  -3   1   7      369.01      351.07     10.14 o 
  -2   1   7      878.85      887.47     16.87 o 
  -1   1   7       83.05       75.94      3.14 o 
   0   1   7      182.17      172.79      5.03 o 
   1   1   7       39.20       39.54      2.21 o 
   2   1   7        3.02        2.45      0.84 o 
   3   1   7      244.52      247.43      6.36 o 
   4   1   7       32.80       36.45      1.91 o 
   5   1   7      173.95      167.85      8.01 o 
   6   1   7       30.83       35.83      4.17 o 
 -10   2   7       22.49       22.07      2.77 o 
  -9   2   7      123.64      124.14      5.23 o 
  -8   2   7       89.81       78.11      3.97 o 
  -7   2   7      102.19      115.74      7.65 o 
  -6   2   7        0.85        1.64      1.08 o 
  -5   2   7      162.77      147.99      4.85 o 
  -4   2   7      436.33      401.76      7.41 o 
  -3   2   7       99.29       87.42      3.27 o 
  -2   2   7        9.91        8.41      1.33 o 
  -1   2   7      167.80      153.97      4.75 o 
   0   2   7       27.24       28.06      2.11 o 
   1   2   7       70.43       69.55      3.43 o 
   2   2   7       59.35       62.39      5.71 o 
   3   2   7        1.85        1.26      0.75 o 
   4   2   7        0.17        0.58      0.92 o 
   5   2   7       53.06       59.05      2.82 o 
   6   2   7       19.55       21.55      3.41 o 
 -10   3   7        7.02       18.76      2.64 o 
  -9   3   7      170.30      192.41      6.70 o 
  -8   3   7       32.20       35.17      5.16 o 
  -7   3   7       12.05       11.10      1.90 o 
  -6   3   7      163.75      154.99      5.25 o 
  -5   3   7      347.33      305.07      6.28 o 
  -4   3   7      348.95      302.68      6.08 o 
  -3   3   7      482.16      452.80      9.84 o 
  -2   3   7       16.84       16.42      1.38 o 
  -1   3   7        0.08        1.08      0.71 o 
   0   3   7      246.32      228.51      6.05 o 
   1   3   7      227.62      222.58     10.71 o 
   2   3   7      429.14      420.22      9.27 o 
   3   3   7      142.71      131.29      4.71 o 
   4   3   7       17.75       20.55      4.71 o 
   5   3   7       21.45       24.90      2.06 o 
   6   3   7      324.60      330.19      8.88 o 
 -10   4   7       44.69       46.40      4.63 o 
  -9   4   7      142.11      156.81      6.04 o 
  -8   4   7        0.94       -1.19      1.20 o 
  -7   4   7      176.85      162.56      5.66 o 
  -6   4   7      113.62      114.76      3.56 o 
  -5   4   7       46.99       49.36      3.69 o 
  -4   4   7       33.99       34.72      2.11 o 
  -3   4   7        3.08        3.18      0.98 o 
  -2   4   7       24.62       21.95      1.86 o 
  -1   4   7        5.40        5.21      1.11 o 
   0   4   7      533.36      519.90     16.85 o 
   1   4   7       75.52       71.48      3.03 o 
   2   4   7        7.38       10.13      1.40 o 
   3   4   7       27.64       29.75      2.54 o 
   4   4   7       12.08       10.34      2.79 o 
   5   4   7      135.07      126.30     14.68 o 
   6   4   7        2.52        4.43      1.37 o 
  -9   5   7       46.32       49.32      3.60 o 
  -8   5   7       44.70       42.46      2.53 o 
  -7   5   7        2.30        1.50      0.87 o 
  -6   5   7      142.52      122.69      3.72 o 
  -5   5   7       50.84       60.10      2.47 o 
  -4   5   7       27.12       23.63      1.66 o 
  -3   5   7        0.78        0.69      0.80 o 
  -2   5   7        8.27        8.71      1.37 o 
  -1   5   7       85.03       82.08      3.33 o 
   0   5   7       17.19       16.10      2.85 o 
   1   5   7       58.01       60.64      2.74 o 
   2   5   7       45.28       47.02      3.61 o 
   3   5   7      102.12       93.16      5.21 o 
   4   5   7        0.57        2.37      2.31 o 
   5   5   7       62.26       68.64     11.85 o 
   6   5   7        0.47        0.61      0.99 o 
  -9   6   7        0.17        0.30      1.33 o 
  -8   6   7       36.94       41.94     10.54 o 
  -7   6   7        3.37        6.13      1.15 o 
  -6   6   7        3.80        3.82      1.55 o 
  -5   6   7        1.46        2.24      0.87 o 
  -4   6   7       67.42       58.84      2.35 o 
  -3   6   7       27.68       26.40      2.11 o 
  -2   6   7        4.08        5.92      1.12 o 
  -1   6   7      291.31      268.94      6.88 o 
   0   6   7       83.60       84.12      3.35 o 
   1   6   7       75.36       77.87      3.39 o 
   2   6   7       61.84       67.96      3.92 o 
   3   6   7       16.68       13.34      4.66 o 
   4   6   7       32.27       29.34      2.64 o 
   5   6   7       13.81       14.72      2.05 o 
   6   6   7       13.42       18.35      2.27 o 
  -9   7   7        1.46        0.91      2.51 o 
  -8   7   7        1.59        0.11      1.13 o 
  -7   7   7       23.06       26.52      2.00 o 
  -6   7   7        4.47        5.32      1.40 o 
  -5   7   7       85.41       89.78      3.03 o 
  -4   7   7      419.94      401.97      7.55 o 
  -3   7   7      137.46      134.43      4.70 o 
  -2   7   7       13.30       11.66      1.57 o 
  -1   7   7       15.50       17.03      1.80 o 
   0   7   7       74.60       61.94      2.84 o 
   1   7   7       64.60       53.58      3.88 o 
   2   7   7       41.17       44.45      2.66 o 
   3   7   7       94.73       84.04      3.82 o 
   4   7   7        1.46        3.13      2.31 o 
   5   7   7       56.74       65.47      3.55 o 
  -9   8   7       66.08       81.57      4.38 o 
  -8   8   7       11.30       14.43      2.22 o 
  -7   8   7       54.35       62.35      6.31 o 
  -6   8   7       49.61       54.92      2.57 o 
  -5   8   7      121.96      110.63      3.94 o 
  -4   8   7      368.76      353.21      8.64 o 
  -3   8   7      265.66      241.04      6.59 o 
  -2   8   7       36.45       34.40      2.43 o 
  -1   8   7        0.43        2.27      0.82 o 
   0   8   7      535.56      493.37     15.24 o 
   1   8   7        7.64       10.11      4.10 o 
   2   8   7      162.81      138.96      6.34 o 
   3   8   7       74.76       77.29      3.67 o 
   4   8   7       25.02       31.46      3.22 o 
   5   8   7        0.66        2.37      1.18 o 
  -8   9   7       47.15       50.90      3.66 o 
  -7   9   7        2.33        2.36      1.35 o 
  -6   9   7       55.98       54.05      3.19 o 
  -5   9   7       16.47       20.65      1.71 o 
  -4   9   7      240.55      229.82      6.50 o 
  -3   9   7       73.27       83.26      3.58 o 
  -2   9   7        7.26        5.26      1.02 o 
  -1   9   7      373.60      338.50     11.51 o 
   0   9   7      279.18      263.62      7.12 o 
   1   9   7       17.98       15.26      3.70 o 
   2   9   7       10.98       11.46      1.67 o 
   3   9   7       45.26       41.13      7.15 o 
   4   9   7       36.93       37.75      3.01 o 
  -8  10   7        0.25        2.22      1.45 o 
  -7  10   7       10.92       17.03      2.28 o 
  -6  10   7        0.00       -0.54      1.31 o 
  -5  10   7        6.36        5.43      1.10 o 
  -4  10   7       39.44       35.11      2.58 o 
  -3  10   7      120.00      105.13      4.12 o 
  -2  10   7      154.46      124.21      3.74 o 
  -1  10   7       93.49       88.06      4.81 o 
   0  10   7       89.55       93.91      3.77 o 
   1  10   7       21.02       18.48      3.97 o 
   2  10   7        4.33        8.42      1.50 o 
   3  10   7       26.15       24.36      2.43 o 
   4  10   7        0.82        3.47      2.07 o 
  -8  11   7        6.28        6.89      2.53 o 
  -7  11   7        7.54        9.14      1.79 o 
  -6  11   7        9.32        8.44      1.75 o 
  -5  11   7       18.80       29.13      2.80 o 
  -4  11   7       22.38       31.53      2.48 o 
  -3  11   7      134.15      128.62      3.90 o 
  -2  11   7        7.52       13.67      1.66 o 
  -1  11   7        0.21        1.60      0.85 o 
   0  11   7       29.94       30.47      3.38 o 
   1  11   7        3.05        5.84      1.25 o 
   2  11   7       19.84       16.27      2.07 o 
   3  11   7       69.15       58.35      5.35 o 
   4  11   7        0.86        2.12      1.99 o 
  -7  12   7       45.53       66.09      3.96 o 
  -6  12   7      118.68      134.84      5.40 o 
  -5  12   7       25.17       27.41      4.05 o 
  -4  12   7        0.00        0.84      0.96 o 
  -3  12   7       17.93       21.69      1.87 o 
  -2  12   7        1.19        1.35      0.99 o 
  -1  12   7       18.97       21.41      1.98 o 
   0  12   7        2.69        6.08      1.89 o 
   1  12   7        1.13        2.57      1.39 o 
   2  12   7       16.16       20.89      3.01 o 
   3  12   7      122.17      138.10      5.24 o 
  -7  13   7       26.06       20.02      3.65 o 
  -6  13   7      136.65      139.79      5.67 o 
  -5  13   7       91.80       89.61      6.48 o 
  -4  13   7        2.32        2.22      2.10 o 
  -3  13   7       22.03       26.69      3.03 o 
  -2  13   7        9.72       11.57      1.62 o 
  -1  13   7       35.53       40.17      4.20 o 
   0  13   7        7.15        6.46      1.81 o 
   1  13   7       13.72       14.25      2.55 o 
   2  13   7       32.65       20.31      3.09 o 
  -6  14   7       12.45        6.89      2.43 o 
  -5  14   7        1.27        2.55      2.04 o 
  -4  14   7       15.27       27.28      3.05 o 
  -2  14   7       26.56       21.18      2.10 o 
  -1  14   7       84.80       99.78      4.74 o 
   0  14   7        0.99        0.85      1.23 o 
   1  14   7       56.52       43.42      4.05 o 
  -4  15   7        5.78        7.46      3.16 o 
  -3  15   7        5.90        5.67      1.99 o 
  -2  15   7        5.64       12.34      2.62 o 
  -1  15   7       79.96      110.15      4.27 o 
   0  15   7       81.85      100.37      5.65 o 
  -1  16   7        7.57        6.98      1.51 o 
  -9   0   8      176.80      187.32      9.53 o 
  -8   0   8      153.24      180.61      8.99 o 
  -7   0   8        2.90       -0.91      1.58 o 
  -6   0   8      155.62      171.47      8.08 o 
  -5   0   8        2.35        7.04      2.01 o 
  -4   0   8      267.76      235.76      9.61 o 
  -3   0   8      119.44      116.13      6.15 o 
  -2   0   8     1379.38     1385.71     35.55 o 
  -1   0   8      294.90      293.00     10.63 o 
   0   0   8        7.89        6.25      1.87 o 
   1   0   8        0.54        0.91      1.22 o 
   2   0   8        4.99        8.56      1.95 o 
   3   0   8      248.59      247.77      9.45 o 
   4   0   8       44.62       45.42      3.59 o 
  -9   1   8        5.10        7.24      2.45 o 
  -8   1   8      145.34      146.25     11.52 o 
  -7   1   8      355.79      381.25     11.33 o 
  -6   1   8       32.19       31.45      2.84 o 
  -5   1   8        0.00        0.08      0.80 o 
  -4   1   8       29.44       33.26      2.09 o 
  -3   1   8       94.44       88.94      3.80 o 
  -2   1   8      150.56      143.33     10.57 o 
  -1   1   8      100.26      102.71      3.98 o 
   0   1   8      210.72      200.17      5.91 o 
   1   1   8        6.36        5.15      1.49 o 
   2   1   8       93.26       96.26      3.78 o 
   3   1   8       13.12       16.85      2.94 o 
   4   1   8       17.73       21.72      2.38 o 
  -9   2   8       16.44       19.37      2.88 o 
  -8   2   8      266.02      289.47      8.50 o 
  -7   2   8        3.61       10.11      1.90 o 
  -6   2   8        3.70        5.63      1.23 o 
  -5   2   8       21.79       20.13      2.49 o 
  -4   2   8       11.47       10.45      1.60 o 
  -3   2   8      201.22      188.47      5.84 o 
  -2   2   8        0.48        0.88      0.76 o 
  -1   2   8       17.24       21.19      2.11 o 
   0   2   8       14.49       16.84      1.87 o 
   1   2   8        8.36        9.05      1.48 o 
   2   2   8      274.24      289.95     12.30 o 
   3   2   8      127.39      136.38      8.53 o 
   4   2   8       27.32       32.63      2.78 o 
   5   2   8       58.32       61.72      4.30 o 
  -9   3   8        0.52        2.96      1.54 o 
  -8   3   8       20.96       25.33      2.82 o 
  -7   3   8        0.94        3.14      0.98 o 
  -6   3   8        5.70        6.17      1.19 o 
  -5   3   8      117.60      110.72      3.54 o 
  -4   3   8       34.37       32.69      2.58 o 
  -3   3   8      177.41      162.65      5.33 o 
  -2   3   8       42.26       39.79      3.69 o 
  -1   3   8      411.29      400.75      9.45 o 
   0   3   8       92.52       94.23      3.75 o 
   1   3   8       17.23       20.33      2.46 o 
   2   3   8        2.06        2.02      0.97 o 
   3   3   8        3.64        6.21      1.91 o 
   4   3   8       38.84       42.51      3.92 o 
   5   3   8       98.18       95.61      5.57 o 
  -9   4   8       25.05       28.90      3.09 o 
  -8   4   8       14.90       13.15      1.71 o 
  -7   4   8      109.89      118.94      3.95 o 
  -6   4   8       18.03       21.23      2.00 o 
  -5   4   8        3.66        6.74      1.18 o 
  -4   4   8       35.26       40.47      2.73 o 
  -3   4   8        9.51        8.74      2.06 o 
  -2   4   8       38.22       41.18      2.75 o 
  -1   4   8       69.06       71.46      3.28 o 
   0   4   8      131.21      136.80      4.68 o 
   1   4   8        6.09        9.68      1.44 o 
   2   4   8       23.82       24.98      3.22 o 
   3   4   8       41.77       48.35      3.14 o 
   4   4   8       45.24       54.78      3.37 o 
   5   4   8       70.17       72.62      4.86 o 
  -9   5   8        6.14       11.59      3.05 o 
  -8   5   8       28.21       31.69      2.41 o 
  -7   5   8        0.06        1.89      0.98 o 
  -6   5   8       36.18       37.65      2.34 o 
  -5   5   8        4.01        5.13      1.37 o 
  -4   5   8       47.72       52.75      4.23 o 
  -3   5   8      228.74      219.25      8.97 o 
  -2   5   8        1.79        2.42      2.18 o 
  -1   5   8        0.07        0.67      1.32 o 
   0   5   8        0.55        1.39      0.92 o 
   1   5   8      136.76      121.03      4.33 o 
   2   5   8      106.50       92.35      5.46 o 
   3   5   8       64.39       68.97      7.67 o 
   4   5   8       46.50       48.68      3.22 o 
  -8   6   8       12.89       14.02      1.79 o 
  -7   6   8        1.00        3.52      1.10 o 
  -6   6   8       32.46       28.10      2.09 o 
  -5   6   8      181.27      180.69      6.98 o 
  -4   6   8       32.61       31.46      2.54 o 
  -3   6   8      101.73       93.10      3.88 o 
  -2   6   8        9.92       13.24      1.75 o 
  -1   6   8      213.56      199.66      5.97 o 
   0   6   8        1.19        3.82      1.69 o 
   1   6   8      149.95      152.30      7.23 o 
   2   6   8      125.38      133.43      8.11 o 
   3   6   8        2.95        5.53      1.39 o 
   4   6   8        5.35        7.88      1.62 o 
  -8   7   8        0.95        0.33      1.33 o 
  -7   7   8        0.89        0.71      0.88 o 
  -6   7   8       98.78       97.08      3.43 o 
  -5   7   8        2.22        2.82      1.08 o 
  -4   7   8       47.08       48.11      4.28 o 
  -3   7   8       60.59       55.37      5.98 o 
  -2   7   8       20.53       21.06      4.38 o 
  -1   7   8      555.18      515.36     11.43 o 
   0   7   8      504.29      491.25     15.66 o 
   1   7   8        0.06        1.10      1.39 o 
   2   7   8        0.80        5.52      1.32 o 
   3   7   8       52.19       59.44      3.39 o 
  -8   8   8        2.97        4.73      1.58 o 
  -7   8   8        4.40        6.75      3.22 o 
  -6   8   8        0.60        0.52      0.80 o 
  -5   8   8      153.50      146.27      5.31 o 
  -4   8   8       35.61       29.10      3.54 o 
  -3   8   8        0.03        1.45      0.97 o 
  -2   8   8       90.94       74.53      4.88 o 
  -1   8   8      138.38      159.52      5.24 o 
   0   8   8       27.52       26.85      3.36 o 
   1   8   8        2.63        3.08      1.11 o 
   2   8   8        7.85        9.53      1.69 o 
   3   8   8       92.75       94.98      4.34 o 
  -8   9   8       21.77       30.69      4.22 o 
  -7   9   8        0.21        1.07      2.21 o 
  -6   9   8       13.47       17.88      2.27 o 
  -5   9   8        1.83        6.86      3.10 o 
  -4   9   8       80.25       84.06      3.83 o 
  -3   9   8      126.15      145.67      5.15 o 
  -2   9   8      334.72      308.72     11.34 o 
  -1   9   8       10.89       11.07      2.39 o 
   0   9   8       83.06       67.96      7.12 o 
   1   9   8       18.69       23.43      2.38 o 
   2   9   8        0.81        0.91      1.06 o 
   3   9   8       14.92       20.18      3.78 o 
  -7  10   8       11.54       17.40      4.10 o 
  -6  10   8       42.03       48.74      5.28 o 
  -5  10   8      164.53      206.02      6.53 o 
  -4  10   8       33.50       42.44      2.85 o 
  -3  10   8        7.77        7.46      1.54 o 
  -2  10   8       28.46       25.46      3.20 o 
  -1  10   8      235.99      224.28      9.24 o 
   0  10   8       40.66       43.90      3.74 o 
   1  10   8       10.17        7.54      1.54 o 
   2  10   8        8.62       12.26      1.87 o 
   3  10   8        1.89        1.85      2.06 o 
  -7  11   8        3.02        7.97      2.58 o 
  -6  11   8        0.30        4.28      2.41 o 
  -5  11   8       38.83       48.10      5.11 o 
  -4  11   8       85.54       89.69      4.08 o 
  -3  11   8      185.91      184.79      6.04 o 
  -2  11   8       71.34       71.48      4.73 o 
  -1  11   8       26.24       28.22      3.43 o 
   0  11   8       32.81       29.12      3.57 o 
   1  11   8       11.00       12.36      2.60 o 
   2  11   8       36.47       42.07      4.71 o 
  -5  12   8        0.01       -1.31      1.97 o 
  -4  12   8        1.08        1.64      1.19 o 
  -3  12   8       22.98       28.69      2.62 o 
  -2  12   8        6.59        6.89      1.81 o 
  -1  12   8       20.35       19.64      3.03 o 
   0  12   8       67.22       66.97      4.82 o 
  -4  13   8        0.05        4.61      2.60 o 
  -3  13   8        0.02        1.87      1.14 o 
  -2  13   8       11.55       15.08      2.64 o 
  -1  13   8        0.15        3.30      1.68 o 
  -3  14   8        8.27        8.60      2.91 o 
  -2  14   8      117.31      136.91      6.18 o 
  -8   1   9       26.98       36.51      3.68 o 
  -7   1   9       49.35       50.99      2.94 o 
  -6   1   9      194.97      207.59      8.23 o 
  -5   1   9        2.98        9.89      1.74 o 
  -4   1   9      101.52       93.41      4.19 o 
  -3   1   9       50.82       52.94      3.04 o 
  -2   1   9       15.56       17.16      2.06 o 
  -1   1   9       21.51       25.27      2.40 o 
   0   1   9      296.32      308.55      8.20 o 
   1   1   9       30.66       35.17      2.74 o 
   2   1   9        0.09        1.60      1.02 o 
   3   1   9       19.32       19.23      2.99 o 
  -8   2   9      251.63      303.91      7.34 o 
  -7   2   9        4.96        2.30      1.11 o 
  -6   2   9       51.85       59.11      3.41 o 
  -5   2   9        0.18       -0.28      0.87 o 
  -4   2   9        3.74        4.88      1.31 o 
  -3   2   9        0.31        1.05      0.92 o 
  -2   2   9       18.19       18.81      2.15 o 
  -1   2   9       67.99       70.24      3.42 o 
   0   2   9      194.63      209.61      6.43 o 
   1   2   9      224.51      234.09     10.32 o 
   2   2   9       14.37       21.19      2.19 o 
   3   2   9       93.93       90.46      5.59 o 
  -8   3   9        0.66        4.86      1.39 o 
  -7   3   9       91.46      113.28      4.04 o 
  -6   3   9        7.28       10.29      1.86 o 
  -5   3   9        1.32        1.23      1.49 o 
  -4   3   9        8.05        8.26      1.56 o 
  -3   3   9       13.88       17.46      2.09 o 
  -2   3   9        1.72        1.96      1.63 o 
  -1   3   9      149.57      144.70      5.13 o 
   0   3   9       38.84       41.35      2.93 o 
   1   3   9        1.08        1.29      1.19 o 
   2   3   9        2.09        1.60      1.43 o 
   3   3   9       52.65       64.23      4.74 o 
  -8   4   9        9.68       19.70      2.10 o 
  -7   4   9       78.33       87.89      3.51 o 
  -6   4   9       68.01       79.53      4.00 o 
  -5   4   9        1.47        6.08      2.06 o 
  -4   4   9       97.91      102.32      4.38 o 
  -3   4   9       72.23       69.05      3.49 o 
  -2   4   9       29.29       36.29      2.83 o 
  -1   4   9      158.21      170.47      5.67 o 
   0   4   9       46.44       49.22      2.87 o 
   1   4   9      103.01      107.43      4.28 o 
   2   4   9       10.00       11.94      2.74 o 
  -8   5   9       12.88       23.72      2.72 o 
  -7   5   9       18.43       22.72      3.40 o 
  -6   5   9        1.82        5.97      1.55 o 
  -5   5   9       51.03       50.65      4.24 o 
  -4   5   9       11.02       14.79      2.82 o 
  -3   5   9        3.06        4.21      1.25 o 
  -2   5   9        0.53        1.90      1.02 o 
  -1   5   9      128.45      142.05      5.11 o 
   0   5   9       41.54       44.86      4.91 o 
   1   5   9       95.05      119.78      6.67 o 
   2   5   9       83.66       89.53      4.29 o 
  -8   6   9        0.02       -0.28      1.18 o 
  -7   6   9        4.59       12.29      2.05 o 
  -6   6   9        1.66        3.60      2.26 o 
  -5   6   9       55.43       65.28      3.51 o 
  -4   6   9       20.29       22.84      3.32 o 
  -3   6   9        1.25        3.09      2.00 o 
  -2   6   9        5.92        7.93      3.49 o 
  -1   6   9       47.94       51.57      3.01 o 
   0   6   9        9.65        5.52      2.03 o 
   1   6   9      189.79      185.09      8.66 o 
   2   6   9       15.18       15.47      3.43 o 
  -7   7   9        0.55        1.62      1.25 o 
  -6   7   9        7.76       11.68      1.94 o 
  -5   7   9        8.70        9.03      1.70 o 
  -4   7   9        4.82        2.01      1.50 o 
  -3   7   9       90.63      100.71      4.32 o 
  -2   7   9      232.32      253.91      7.40 o 
  -1   7   9       47.15       55.75      3.12 o 
   0   7   9        0.30        5.15      1.83 o 
   1   7   9       17.31       22.91      2.52 o 
  -7   8   9        0.01       -0.15      1.22 o 
  -6   8   9       70.96       78.65      4.00 o 
  -5   8   9        7.25        3.98      1.63 o 
  -4   8   9       98.85       99.68      6.00 o 
  -3   8   9       46.42       62.01      4.69 o 
  -2   8   9       13.35       12.67      1.91 o 
  -1   8   9       13.99       20.04      3.26 o 
   0   8   9       81.26       69.82      5.05 o 
   1   8   9       14.86       18.88      3.51 o 
  -6   9   9        6.27        7.31      1.75 o 
  -5   9   9        8.55        8.06      1.77 o 
  -4   9   9       22.93       17.49      2.89 o 
  -3   9   9       73.49       76.38      5.25 o 
  -2   9   9      330.50      299.68     11.73 o 
  -1   9   9        6.48        5.01      1.97 o 
   0   9   9        2.19        6.02      2.16 o 
   1   9   9       12.88       15.57      3.14 o 
  -5  10   9        1.35        4.11      1.50 o 
  -4  10   9        0.00       -0.54      1.29 o 
  -3  10   9        0.56        2.70      1.50 o 
  -2  10   9        7.87       12.17      2.68 o 
  -4  11   9       20.47       26.58      3.57 o 
  -5   0  10       50.00       55.13      5.40 o 
  -4   0  10        7.99        7.64      2.26 o 
  -3   0  10      276.21      268.51     11.26 o 
  -2   0  10        0.41        3.14      1.91 o 
  -1   0  10       39.23       52.50      4.94 o 
   0   0  10       16.60       30.55      3.97 o 
  -5   1  10        2.24        8.43      1.76 o 
  -4   1  10        1.55        3.34      1.29 o 
  -3   1  10       30.86       26.96      2.68 o 
  -2   1  10        3.42        7.32      1.50 o 
  -1   1  10        0.37        0.39      0.99 o 
   0   1  10        0.99        4.36      1.27 o 
   1   1  10        3.84       11.23      2.76 o 
  -4   2  10        6.50        8.95      1.72 o 
  -3   2  10        8.55       10.49      1.77 o 
  -2   2  10        4.12        6.51      1.95 o 
  -1   2  10       30.31       36.64      2.98 o 
   0   2  10        1.48        2.20      1.72 o 
   1   2  10        7.25        9.70      2.57 o 
  -4   3  10        3.84        4.32      1.33 o 
  -3   3  10        9.79       13.56      4.56 o 
  -2   3  10        4.16        8.33      1.68 o 
  -1   3  10       20.21       20.86      4.10 o 
   0   3  10       24.07       29.32      3.76 o 
   1   3  10       63.64       61.53      4.69 o 
  -4   4  10        3.62        2.35      1.76 o 
  -3   4  10       52.29       62.57      4.14 o 
  -2   4  10        0.01        0.14      1.37 o 
  -1   4  10       95.09       97.87      6.08 o 
   0   4  10       37.60       47.33      4.63 o 
  -4   5  10        6.39       10.53      2.60 o 
  -3   5  10       10.06       12.15      2.76 o 
  -2   5  10      120.09      134.71      7.41 o 
  -1   5  10        6.77        7.77      2.08 o 
  -3   6  10        6.40        6.64      2.28 o 
  -2   6  10       30.24       39.44      4.44 o 
  -1   6  10       62.10       81.47      5.48 o 
  -3   7  10        4.96        9.53      2.55 o 
  -2   7  10        2.89        5.11      2.12 o 
                                                 
